# Supplementary material for: Personal relative deprivation and pro-environmental intentions
Source: PLoS One. 2021 Nov 18;16(11):e0259711. doi: 10.1371/journal.pone.0259711 (PMC8601418; doi:10.1371/journal.pone.0259711)
Supplement: S1 Table — In this file, Parameter indicates the pair of variables whose correlation is being tested; Coefficient indicates the Pearson’s r or Kendall’s tau value; CI_low and CI_high are the 95% confidence intervals; p is the p-value; Analysis indicates whether the correlation is Pearson or Kendall; Study indicates the Study. (CSV) [file pone.0259711.s001.csv]

Parameter	Coefficient	CI_low	CI_high	p	Analysis	Study
ENV-PRD	-0.265869861073699	-0.366731505039968	-0.158830824191517	2.21802230145088e-06	Pearson	Study 1
ENV-SSS	0.149187620933858	0.0380638507018832	0.256666633318283	0.00873443788979791	Pearson	Study 1
ENV-INC	0.0586411774061927	-0.0534676382024542	0.169290117846874	0.304963722943694	Pearson	Study 1
ENV-EDU	0.103835315674438	-0.0080161147951263	0.213120572194812	0.0687871982418541	Pearson	Study 1
ENV-AGE	0.14289527272224	0.0316421827012887	0.250650849492166	0.012055990270126	Pearson	Study 1
ENV-SEX	0.0952976917099915	-0.0166379150908715	0.204874124782486	0.0950244920869771	Pearson	Study 1
PRD-SSS	-0.412374066428466	-0.501041347781616	-0.315139251028359	4.48289400023912e-14	Pearson	Study 1
PRD-INC	-0.338958430936998	-0.434266203219199	-0.236145560539403	1.02020289282412e-09	Pearson	Study 1
PRD-EDU	-0.0451346936485775	-0.156105675996077	0.0669614799188464	0.429941229316501	Pearson	Study 1
PRD-AGE	-0.0397842144310434	-0.150871812800183	0.0722956356125182	0.48665014780551	Pearson	Study 1
PRD-SEX	0.0118985553076506	-0.0999928192126872	0.123492746858169	0.835246851656098	Pearson	Study 1
SSS-INC	0.628269492846299	0.55551632989324	0.691476307781741	3.14397762223458e-35	Pearson	Study 1
SSS-EDU	0.330577655146905	0.227213616406189	0.426576273925993	2.74736336969363e-09	Pearson	Study 1
SSS-AGE	-0.0573090059803134	-0.167991468107658	0.0548003852229295	0.316100417452724	Pearson	Study 1
SSS-SEX	-0.0290164913002942	-0.140319864580101	0.0830111078901444	0.611962855854155	Pearson	Study 1
INC-EDU	0.213879656830946	0.104622013402823	0.318036095490746	0.000155468679642338	Pearson	Study 1
INC-AGE	-0.0805632585115379	-0.190605526208996	0.0314785703303637	0.158414495238245	Pearson	Study 1
INC-SEX	-0.0463444691836315	-0.157288220786153	0.0657545063695504	0.417669741599806	Pearson	Study 1
EDU-AGE	-0.011860535912353	-0.123455301815908	0.100030463638023	0.835765812439949	Pearson	Study 1
EDU-SEX	-0.0754629949295697	-0.185655652642621	0.0366041181550148	0.186544926932829	Pearson	Study 1
AGE-SEX	0.136304413469086	0.0249257030877841	0.244340738583855	0.0166844928770204	Pearson	Study 1
ENV-PRD	-0.175114496476631	-0.253994071994407	-0.0962349209588549	9.62402727724651e-06	Kendall	Study 1
ENV-SSS	0.0985071603329875	0.0147639033060124	0.182250417359963	0.0174816655067841	Kendall	Study 1
ENV-INC	0.0647260849820947	-0.0192857820539633	0.148737952018153	0.109033946155697	Kendall	Study 1
ENV-EDU	0.0903654631289657	-0.00150215387929686	0.182233080137228	0.0483396327913155	Kendall	Study 1
ENV-AGE	0.105940116446206	0.0307907831695839	0.181089449722828	0.00700892693859556	Kendall	Study 1
ENV-SEX	0.0912608520641153	-0.00117921561845781	0.183700919746689	0.0524248488033709	Kendall	Study 1
PRD-SSS	-0.300167248603232	-0.37791388861936	-0.222420608587104	7.50782743897602e-13	Kendall	Study 1
PRD-INC	-0.26314936592112	-0.339279074140491	-0.18701965770175	1.11087502258618e-10	Kendall	Study 1
PRD-EDU	-0.0192385078193797	-0.107466899211803	0.0689898835730434	0.67727914515606	Kendall	Study 1
PRD-AGE	-0.0264918897287657	-0.105611192296265	0.0526274128387336	0.504367674972758	Kendall	Study 1
PRD-SEX	0.0159727339161559	-0.0770949376131236	0.109040405445435	0.736780934003872	Kendall	Study 1
SSS-INC	0.542589093083192	0.479645720577937	0.605532465588446	6.14189028936806e-37	Kendall	Study 1
SSS-EDU	0.302523639610765	0.2142740321346	0.39077324708693	4.20524462146186e-10	Kendall	Study 1
SSS-AGE	-0.0510729130217191	-0.130696973442533	0.0285511473990944	0.219197316165423	Kendall	Study 1
SSS-SEX	-0.0221835144187839	-0.119583915310902	0.0752168864733341	0.655932338963588	Kendall	Study 1
INC-EDU	0.229908646748628	0.138225485675273	0.321591807821983	1.10339488550695e-06	Kendall	Study 1
INC-AGE	-0.0407679205805803	-0.121619671869418	0.040083830708257	0.314146187977094	Kendall	Study 1
INC-SEX	-0.0299422727192645	-0.124264448454534	0.0643799030160052	0.53707176379471	Kendall	Study 1
EDU-AGE	-0.0103317044491781	-0.100797603231498	0.0801341943331422	0.821898275778441	Kendall	Study 1
EDU-SEX	-0.0743711322917913	-0.181478399489891	0.0327361349063078	0.17627348660126	Kendall	Study 1
AGE-SEX	0.0782148290881338	-0.0166511431946052	0.173080801370873	0.0973766088475608	Kendall	Study 1
ENV-PRD	-0.140991208200592	-0.234747649417944	-0.0446356857972652	0.00427762872415118	Pearson	Study 2
ENV-SSS	0.101737539701614	0.00481933160658737	0.196762220268885	0.0397289392671993	Pearson	Study 2
ENV-INC	0.0335698466496559	-0.0636029399711556	0.130112066633293	0.49839253690395	Pearson	Study 2
ENV-EDU	0.0269399841406533	-0.0702091712496737	0.123582905056398	0.586951761497811	Pearson	Study 2
ENV-AGE	0.0507665038490078	-0.0464277932470843	0.147008588656413	0.30573736425098	Pearson	Study 2
ENV-SEX	0.198911174023384	0.103950373191181	0.290278164283595	5.10061013828379e-05	Pearson	Study 2
PRD-SSS	-0.50463335917063	-0.573534817007638	-0.428641983059189	8.2335163562096e-28	Pearson	Study 2
PRD-INC	-0.292080319014335	-0.378331058250787	-0.200801629006467	1.73702795561664e-09	Pearson	Study 2
PRD-EDU	-0.0688868285416156	-0.164752091158587	0.0282677415232606	0.164365451156231	Pearson	Study 2
PRD-AGE	-0.206475404281953	-0.297485191646589	-0.111746943529116	2.572312628512e-05	Pearson	Study 2
PRD-SEX	-0.0939946796079594	-0.189235686544883	0.0029983996761673	0.0575232393468747	Pearson	Study 2
SSS-INC	0.456346571869831	0.376019687487821	0.529865768977872	1.97724911211235e-22	Pearson	Study 2
SSS-EDU	0.297018492795309	0.205985244733566	0.38295490470959	8.94054032162502e-10	Pearson	Study 2
SSS-AGE	0.114074946501119	0.017300563233047	0.208731838964347	0.0210269934003041	Pearson	Study 2
SSS-SEX	0.0319616124790066	-0.0652062245384826	0.12852902873336	0.519205866688813	Pearson	Study 2
INC-EDU	0.198024642700127	0.103037374928807	0.289432818197498	5.51756678215685e-05	Pearson	Study 2
INC-AGE	-0.0595549078568062	-0.155621975270835	0.0376281376755791	0.229439380954657	Pearson	Study 2
INC-SEX	-0.0308603212495883	-0.127444707518156	0.0663038370454936	0.533712078728994	Pearson	Study 2
EDU-AGE	-0.0878090658843178	-0.18321483933606	0.0092353190572202	0.0760927444156995	Pearson	Study 2
EDU-SEX	0.0347771908156004	-0.0623989818839893	0.131300171920674	0.483062909844442	Pearson	Study 2
AGE-SEX	0.0174423161936548	-0.0796581613110819	0.114214894785239	0.725066134238738	Pearson	Study 2
ENV-PRD	-0.0985581841792756	-0.164819781518824	-0.0322965868397268	0.00437617896586819	Kendall	Study 2
ENV-SSS	0.0739690830031763	0.00176484301340472	0.146173322992948	0.0428160861328046	Kendall	Study 2
ENV-INC	0.0153989815226647	-0.0539384484348544	0.0847364114801838	0.663531968390474	Kendall	Study 2
ENV-EDU	0.0217707706049588	-0.0504720609180008	0.0940136021279184	0.564289962164685	Kendall	Study 2
ENV-AGE	0.0570750558009113	-0.00609745779844093	0.120247569400264	0.0935366587000244	Kendall	Study 2
ENV-SEX	0.156696488681537	0.0774031595767889	0.235989817786285	0.000133610276817057	Kendall	Study 2
PRD-SSS	-0.384554558686659	-0.448242011195719	-0.320867106177598	2.36399250367038e-25	Kendall	Study 2
PRD-INC	-0.214570449148075	-0.282803164574195	-0.146337733721956	2.10408253507243e-09	Kendall	Study 2
PRD-EDU	-0.0383468077105503	-0.113791564181114	0.0370979487600129	0.315727674971815	Kendall	Study 2
PRD-AGE	-0.14568775013981	-0.209352551821854	-0.0820229484577649	2.34024496819489e-05	Kendall	Study 2
PRD-SEX	-0.06293188265925	-0.144882141698112	0.0190183763796125	0.129593924260612	Kendall	Study 2
SSS-INC	0.378951173920374	0.312931161010782	0.444971186829966	1.27378810184702e-23	Kendall	Study 2
SSS-EDU	0.23284734382532	0.153756631487293	0.311938056163347	7.9756666482391e-09	Kendall	Study 2
SSS-AGE	0.0829049579272961	0.0167925133914222	0.14901740246317	0.0226360742412681	Kendall	Study 2
SSS-SEX	0.027470134195828	-0.0590569153470659	0.113997183738722	0.530995267174706	Kendall	Study 2
INC-EDU	0.198560863528567	0.121651017184636	0.275470709872497	3.85951941442501e-07	Kendall	Study 2
INC-AGE	-0.0207609930681196	-0.0898099311671733	0.0482879450309341	0.555904740667477	Kendall	Study 2
INC-SEX	-0.0274932380420581	-0.112433614227383	0.0574471381432665	0.517661552121251	Kendall	Study 2
EDU-AGE	-0.0550553892357481	-0.126407263003822	0.0162964845323257	0.143237739933945	Kendall	Study 2
EDU-SEX	0.0221273448065307	-0.0683970332464602	0.112651722859522	0.625588557687428	Kendall	Study 2
AGE-SEX	0.0199444666058625	-0.0604051453914905	0.100294078603215	0.625424034919128	Kendall	Study 2
ENV-PRD	-0.125062076786601	-0.217810804057065	-0.0300747546246237	0.0100341137252226	Pearson	Study 3
ENV-SSS	0.162815618142447	0.0685335819223763	0.254215169073985	0.000776134938943187	Pearson	Study 3
ENV-INC	0.10108059682558	0.00579046476970775	0.194551520730987	0.0377006743028574	Pearson	Study 3
ENV-EDU	0.204397403048846	0.11121895099055	0.294013471013999	2.27334198136648e-05	Pearson	Study 3
ENV-AGE	0.167038805953266	0.0728531613861306	0.25827139231297	0.000561456765472968	Pearson	Study 3
ENV-SEX	0.0889938700090617	-0.0064064282217784	0.182788808055539	0.0674674769571086	Pearson	Study 3
PRD-SSS	-0.487138250422678	-0.556630561906664	-0.410876133490288	1.36041780854166e-26	Pearson	Study 3
PRD-INC	-0.265323262424308	-0.351770293414442	-0.174388927131271	3.01863386208551e-08	Pearson	Study 3
PRD-EDU	-0.124777659289529	-0.21753556766416	-0.0297860872708324	0.0102066079648906	Pearson	Study 3
PRD-AGE	-0.144326792458075	-0.236419370159971	-0.0496642829576085	0.0029282444861147	Pearson	Study 3
PRD-SEX	0.011598281737488	-0.0838403714382814	0.106826086590662	0.812002423409765	Pearson	Study 3
SSS-INC	0.557971607666434	0.488620436028522	0.620316505411452	5.51733793209592e-36	Pearson	Study 3
SSS-EDU	0.43540684178895	0.354789741935046	0.509597221531937	5.36967742259006e-21	Pearson	Study 3
SSS-AGE	0.0656093764889098	-0.0299237525456706	0.159954704210003	0.178030414084546	Pearson	Study 3
SSS-SEX	-0.0014105956050308	-0.0967435225075516	0.0939479782672945	0.976923741341549	Pearson	Study 3
INC-EDU	0.279173355508564	0.188854350841735	0.36480879671998	5.17961767557507e-09	Pearson	Study 3
INC-AGE	0.0249586169409485	-0.0705552218949985	0.120018945905149	0.608732378791312	Pearson	Study 3
INC-SEX	-0.0586029877230909	-0.153093507426182	0.0369494075727012	0.229071974432805	Pearson	Study 3
EDU-AGE	0.0706333229157663	-0.0248801734921087	0.164868934892111	0.146995485945605	Pearson	Study 3
EDU-SEX	-0.0447127047327395	-0.139464083348633	0.0508500161543857	0.358963339399078	Pearson	Study 3
AGE-SEX	0.0637228963431266	-0.0318163492457445	0.158108213590885	0.190860410531473	Pearson	Study 3
ENV-PRD	-0.0729223367035184	-0.137774030282836	-0.00807064312420065	0.0310979625165895	Kendall	Study 3
ENV-SSS	0.112543170395125	0.0424169790721362	0.182669361718115	0.00147561810184064	Kendall	Study 3
ENV-INC	0.0589918220085603	-0.00962917232470897	0.12761281634183	0.0843834004657534	Kendall	Study 3
ENV-EDU	0.156962298752852	0.0820266101548223	0.231897987350882	3.98617419043578e-05	Kendall	Study 3
ENV-AGE	0.115583585624848	0.0496991051995336	0.181468066050162	0.00055108180662751	Kendall	Study 3
ENV-SEX	0.0577494535666103	-0.0200205488075993	0.13551945594082	0.150185415319129	Kendall	Study 3
PRD-SSS	-0.348778522364882	-0.414278618832663	-0.283278425897102	1.7818448971997e-22	Kendall	Study 3
PRD-INC	-0.195953260111815	-0.261834798729211	-0.13007172149442	1.39020354116384e-08	Kendall	Study 3
PRD-EDU	-0.0918989907193081	-0.171405191609755	-0.0123927898288615	0.0172680349445425	Kendall	Study 3
PRD-AGE	-0.102744035731113	-0.169566994388165	-0.0359210770740603	0.00236734128840671	Kendall	Study 3
PRD-SEX	0.0151610397249237	-0.0647856371281323	0.0951077165779796	0.708465222066659	Kendall	Study 3
SSS-INC	0.471243694898307	0.410166384502026	0.532321005294589	7.18271280884214e-39	Kendall	Study 3
SSS-EDU	0.370816823871812	0.301886350774448	0.439747296969177	4.31701190159214e-20	Kendall	Study 3
SSS-AGE	0.0605736157748724	-0.0109536297643441	0.132100861314089	0.0867889639759372	Kendall	Study 3
SSS-SEX	-0.00212868619684224	-0.0854145609600213	0.0811571885663369	0.959992616190424	Kendall	Study 3
INC-EDU	0.223670083281607	0.149855963792518	0.297484202770696	9.78844713607234e-09	Kendall	Study 3
INC-AGE	0.0479632755598771	-0.0194539302123638	0.115380481332118	0.16024400820349	Kendall	Study 3
INC-SEX	-0.031452971170723	-0.111545610377058	0.0486396680356116	0.442716393119301	Kendall	Study 3
EDU-AGE	0.0906143684310498	0.0153559706765162	0.165872766185583	0.0176176573285847	Kendall	Study 3
EDU-SEX	-0.0482302978688193	-0.137578953616831	0.0411183578791927	0.292439474461253	Kendall	Study 3
AGE-SEX	0.0485734776139758	-0.0303493732873049	0.127496328515257	0.225821593240202	Kendall	Study 3
