# Supplementary material for: Personal relative deprivation and pro-environmental intentions
Source: PLoS One. 2021 Nov 18;16(11):e0259711. doi: 10.1371/journal.pone.0259711 (PMC8601418; doi:10.1371/journal.pone.0259711)
Supplement: S2 Table — In this file, Analysis indicates the regression model and fitting procedure. (The models are described in the main text): Analyses 1–4 use OLS regression; Analysis 1 is the model reported in the main text; Analysis 2 uses z-scored log-transformed income; Analysis 3 uses the SES composite; Analysis 4 is like model 1 but with education coded as a factor. Analyses 5–8 are the same was Analyses 1–5, respectively, but are fit with robust regression. Parameter indicates the predictor variable; Coefficient indicates the regression coefficient; SE indicates the standard error of the estimate; CI_low and CI_high are the lower and upper 95% confidence intervals; t, df_error, and p are the associated t-value, degrees of freedom, and p-value; rsq and adjrsq are the R-sq and adjusted R-sq for the overall model (so they are the same for all parameters for a given Analysis); Study indicates the Study. (CSV) [file pone.0259711.s002.csv]

Analysis	Parameter	Coefficient	SE	CI_low	CI_high	t	df_error	p	rsq	adjrsq	Study
1	(Intercept)	0.024569417212589	0.056477217203755	-0.086570773075005	0.135709607500183	0.435032362234652	301	0.663850683957643	0.109092803518614	0.0913338560804465	Study_1
1	SEX	0.182346518107892	0.114847169701019	-0.0436585318313297	0.408351568047113	1.58773192741791	301	0.113396831095569	0.109092803518614	0.0913338560804465	Study_1
1	AGE	0.119675430532276	0.0552565065266953	0.0109374481375571	0.228413412926994	2.16581608311518	301	0.0311102429292635	0.109092803518614	0.0913338560804465	Study_1
1	EDU	0.0933824556395176	0.0581447201266849	-0.0210391745159606	0.207804085794996	1.60603500087467	301	0.109314767067246	0.109092803518614	0.0913338560804465	Study_1
1	INC	-0.0797041248518736	0.0705709396020164	-0.218579020685462	0.0591707709817148	-1.12941850145915	301	0.259620595826706	0.109092803518614	0.0913338560804465	Study_1
1	SSS	0.0726353311844733	0.0756952668881394	-0.0763236080541034	0.22159427042305	0.959575600569742	301	0.338039002928265	0.109092803518614	0.0913338560804465	Study_1
1	PRD	-0.254998225881501	0.0606440879886223	-0.374338303395535	-0.135658148367466	-4.20483239733677	301	3.44966288353441e-05	0.109092803518614	0.0913338560804465	Study_1
2	(Intercept)	0.0248316822064585	0.0565234635673428	-0.0863995152146974	0.136062879627615	0.439316358893572	301	0.660747539073471	0.107600950972929	0.0898122656102637	Study_1
2	SEX	0.184292966737092	0.114915647092326	-0.0418468382534063	0.41043277172759	1.60372387399103	301	0.109823675618527	0.107600950972929	0.0898122656102637	Study_1
2	AGE	0.121371937049478	0.0552518578720537	0.0126431026331311	0.230100771465826	2.19670327340917	301	0.0288038526105436	0.107600950972929	0.0898122656102637	Study_1
2	EDU	0.0933139846077255	0.0581988334967701	-0.0212141339787722	0.207842103194223	1.60336520512742	301	0.109902822660998	0.107600950972929	0.0898122656102637	Study_1
2	log.INC	-0.0635284084142723	0.0723850166592712	-0.205973183914776	0.0789163670862315	-0.877645835371035	301	0.380835922131568	0.107600950972929	0.0898122656102637	Study_1
2	SSS	0.0652784126951162	0.0775719480413863	-0.0873736033416413	0.217930428731874	0.841520863447812	301	0.400724261601668	0.107600950972929	0.0898122656102637	Study_1
2	PRD	-0.252410591623192	0.0605954249819956	-0.371654906348544	-0.133166276897839	-4.16550575721168	301	4.06268881296039e-05	0.107600950972929	0.0898122656102637	Study_1
3	(Intercept)	0.0238304392372259	0.0567105320756973	-0.087767394201983	0.135428272676435	0.42021187890491	302	0.674629497937375	0.0986884598517424	0.0837660833592215	Study_1
3	SEX	0.176862055061823	0.115287012456334	-0.0500055186127224	0.403729628736369	1.5341021620177	302	0.126051441183375	0.0986884598517424	0.0837660833592215	Study_1
3	AGE	0.126278456107787	0.0553733147797906	0.0173120660283659	0.235244846187208	2.28049298854463	302	0.0232750591550599	0.0986884598517424	0.0837660833592215	Study_1
3	SES	0.0359625810708065	0.0695291147131466	-0.100860303126017	0.17278546526763	0.517230533125237	302	0.605373852810667	0.0986884598517424	0.0837660833592215	Study_1
3	SSS	0.0390735809829398	0.0738538380018819	-0.106259710920917	0.184406872886796	0.529066356469438	302	0.597148063025833	0.0986884598517424	0.0837660833592215	Study_1
3	PRD	-0.236877502525427	0.0601177599103808	-0.355180250033805	-0.118574755017048	-3.94022503297772	302	0.00010118120751538	0.0986884598517424	0.0837660833592215	Study_1
4	(Intercept)	0.0248012833480257	0.0564760196912629	-0.0863380458664511	0.135940612562502	0.439147154555273	300	0.660871042574155	0.112104988114203	0.0913874378368681	Study_1
4	SEX	0.184067355932337	0.114856450627589	-0.0419589991204557	0.41009371098513	1.60258614058306	300	0.110078388568834	0.112104988114203	0.0913874378368681	Study_1
4	AGE	0.110020711359992	0.0560775299262893	-0.000334428646036208	0.220375851366021	1.96193932765241	300	0.0506938726061246	0.112104988114203	0.0913874378368681	Study_1
4	f.EDU2	-0.0730965553351534	0.075736868391511	-0.222139366706293	0.0759462560359858	-0.965138338666065	300	0.335252876941316	0.112104988114203	0.0913874378368681	Study_1
4	f.EDU3	-0.0027853179734845	0.0529798998259549	-0.107044622377292	0.101473986430323	-0.0525731075867374	300	0.958107033960376	0.112104988114203	0.0913874378368681	Study_1
4	INC	-0.0858097644516716	0.0708279077034199	-0.225192217302554	0.0535726883992107	-1.21152476804744	300	0.226647765110837	0.112104988114203	0.0913874378368681	Study_1
4	SSS	0.0836090542818741	0.0764706342671533	-0.0668777371655021	0.23409584572925	1.09334851323166	300	0.275117956567048	0.112104988114203	0.0913874378368681	Study_1
4	PRD	-0.250681670072846	0.0607930607123652	-0.370316517312487	-0.131046822833204	-4.12352441438859	300	4.83522556896316e-05	0.112104988114203	0.0913874378368681	Study_1
5	(Intercept)	0.115250758444805	0.0523389351547167	0.0126683305523827	0.217833186337227	2.20200808641057	301	0.0284229947326035	0.112738122362643	0.0950518390874794	Study_1
5	SEX	0.228215417865773	0.106320778093197	0.0198305219948305	0.436600313736715	2.14647994454787	301	0.0326337687537122	0.112738122362643	0.0950518390874794	Study_1
5	AGE	0.104900075108214	0.0511688809855406	0.00461091124733772	0.20518923896909	2.0500756140799	301	0.0412231159311864	0.112738122362643	0.0950518390874794	Study_1
5	EDU	0.119576503800995	0.0538107773233961	0.0141093182670344	0.225043689334956	2.22216644599567	301	0.0270152228063574	0.112738122362643	0.0950518390874794	Study_1
5	INC	-0.0423418235536989	0.0655716550078483	-0.170859905775767	0.0861762586683691	-0.645733641291058	301	0.51894382458599	0.112738122362643	0.0950518390874794	Study_1
5	SSS	0.0255845889222303	0.070018178350252	-0.111648518907366	0.162817696751826	0.365399236670348	301	0.715070045355264	0.112738122362643	0.0950518390874794	Study_1
5	PRD	-0.241763551764555	0.0565223669154837	-0.352545355239862	-0.130981748289249	-4.27730763869209	301	2.54370640195915e-05	0.112738122362643	0.0950518390874794	Study_1
6	(Intercept)	0.117167509544125	0.0521414361037513	0.0149721726785763	0.219362846409674	2.24710936827641	301	0.0253573686870926	0.114191410436519	0.0965340963588418	Study_1
6	SEX	0.228753153247771	0.105883697371264	0.0212249198501562	0.436281386645386	2.16041901564588	301	0.0315291880244089	0.114191410436519	0.0965340963588418	Study_1
6	AGE	0.103865571765666	0.0509455081973966	0.00401421052467864	0.203716933006653	2.03875818380734	301	0.0423476850647687	0.114191410436519	0.0965340963588418	Study_1
6	EDU	0.120725433093272	0.0536077165008123	0.015656239458246	0.225794626728298	2.25201595914727	301	0.0250418718023284	0.114191410436519	0.0965340963588418	Study_1
6	log.INC	-0.059435612759566	0.0675668642167584	-0.19186423317272	0.0729930076535886	-0.879656225703965	301	0.379747306826381	0.114191410436519	0.0965340963588418	Study_1
6	SSS	0.0367090896999554	0.0717597394399278	-0.103937415142281	0.177355594542192	0.511555504332422	301	0.609337199035736	0.114191410436519	0.0965340963588418	Study_1
6	PRD	-0.243294784913032	0.0562431523873831	-0.3535293379693	-0.133060231856763	-4.32576721939949	301	2.07011422020826e-05	0.114191410436519	0.0965340963588418	Study_1
7	(Intercept)	0.113208295228209	0.0528610056034799	0.00960262805881842	0.2168139623976	2.14162205080632	302	0.0330238096344622	0.103705131740084	0.0888658127291582	Study_1
7	SEX	0.229262801316757	0.1073655174326	0.0188302539673544	0.43969534866616	2.13534854391849	302	0.0335369465393797	0.103705131740084	0.0888658127291582	Study_1
7	AGE	0.109037768205949	0.0515778869981868	0.00794696729082651	0.210128569121072	2.11404100772454	302	0.0353312702275232	0.103705131740084	0.0888658127291582	Study_1
7	SES	0.0820876096082002	0.0649520391612461	-0.0452160478702773	0.209391267086678	1.26381882182966	302	0.207269717121924	0.103705131740084	0.0888658127291582	Study_1
7	SSS	-0.00165849657377269	0.0688606780286934	-0.13662294546102	0.133305952313475	-0.0240848132962271	302	0.980800863069941	0.103705131740084	0.0888658127291582	Study_1
7	PRD	-0.22855146168416	0.0564468926646308	-0.339185338346034	-0.117917585022285	-4.0489644495058	302	6.54404346751847e-05	0.103705131740084	0.0888658127291582	Study_1
8	(Intercept)	0.115387235250476	0.0523757362217559	0.0127326785920643	0.218041791908887	2.20306660248045	300	0.0283500565286305	0.115220601419624	0.0945757487860818	Study_1
8	SEX	0.228623247157877	0.106413309149394	0.0200569937493382	0.437189500566415	2.14844598843282	300	0.0324786489800677	0.115220601419624	0.0945757487860818	Study_1
8	AGE	0.0984006562982302	0.0519140249167865	-0.00334896283118634	0.200150275427647	1.89545419481455	300	0.0589933109027352	0.115220601419624	0.0945757487860818	Study_1
8	f.EDU2	-0.112748991572183	0.070290238381916	-0.250515327265474	0.025017344121107	-1.60404907093317	300	0.109755448112026	0.115220601419624	0.0945757487860818	Study_1
8	f.EDU3	0.0210290206340338	0.0492771093666798	-0.0755523389869001	0.117610380254968	0.42675028840578	300	0.669867298476893	0.115220601419624	0.0945757487860818	Study_1
8	INC	-0.0491956550623587	0.0659411592465374	-0.178437952284392	0.080046642159675	-0.746053839885169	300	0.456219080640318	0.115220601419624	0.0945757487860818	Study_1
8	SSS	0.0368237186721552	0.0710051892263759	-0.102343894926993	0.175991332271303	0.518606021241001	300	0.604417815154981	0.115220601419624	0.0945757487860818	Study_1
8	PRD	-0.23955883872115	0.0566723936954435	-0.350634689281894	-0.128482988160406	-4.22708170769238	300	3.14590743421179e-05	0.115220601419624	0.0945757487860818	Study_1
1	(Intercept)	-0.0468142035530159	0.0498923639094243	-0.144896736712892	0.0512683296068597	-0.938303978500667	402	0.348651611157687	0.0567350398212654	0.0426564583260604	Study_2
1	SEX	0.386808267741076	0.100707389252727	0.18882935730586	0.584787178176292	3.84091247535344	402	0.000142379133754512	0.0567350398212654	0.0426564583260604	Study_2
1	AGE	0.0215880856934433	0.0502924278297314	-0.0772809261909286	0.120457097577815	0.429251213851344	402	0.667970371216108	0.0567350398212654	0.0426564583260604	Study_2
1	EDU	0.00347035010513221	0.0514638885915551	-0.09770161617975	0.104642316390014	0.0674327222467535	402	0.946270745107243	0.0567350398212654	0.0426564583260604	Study_2
1	INC	-0.010333189102555	0.0554136435181956	-0.119269910115614	0.0986035319105036	-0.18647373546484	402	0.852167338434074	0.0567350398212654	0.0426564583260604	Study_2
1	SSS	0.0477053327696331	0.062869732703452	-0.0758891846966771	0.171299850235943	0.758796494247123	402	0.448418962296693	0.0567350398212654	0.0426564583260604	Study_2
1	PRD	-0.0976251110725754	0.0577729634946458	-0.211199978320698	0.015949756175547	-1.68980618558061	402	0.0918403215821005	0.0567350398212654	0.0426564583260604	Study_2
2	(Intercept)	-0.0463251852891992	0.0497639435678534	-0.144155259126173	0.0515048885477747	-0.930898597817808	402	0.352464709633556	0.0614411562573437	0.0474328153059608	Study_2
2	SEX	0.38276769259156	0.100327119685212	0.185536347505888	0.579999037677232	3.81519666658964	402	0.000157472924428308	0.0614411562573437	0.0474328153059608	Study_2
2	AGE	0.0114370007642299	0.050343038328971	-0.0875315054230962	0.110405506951556	0.227181376886589	402	0.820398195477022	0.0614411562573437	0.0474328153059608	Study_2
2	EDU	0.0124152250536888	0.0516497345880493	-0.0891220926534443	0.113952542760822	0.240373453081817	402	0.810163287813269	0.0614411562573437	0.0474328153059608	Study_2
2	log.INC	-0.0817475100578994	0.0570858473335323	-0.193971587558327	0.0304765674425283	-1.43201010191331	402	0.152917983419313	0.0614411562573437	0.0474328153059608	Study_2
2	SSS	0.078116613862114	0.0635752550068503	-0.0468648776678769	0.203098105392105	1.22872670905837	402	0.219893092640771	0.0614411562573437	0.0474328153059608	Study_2
2	PRD	-0.10535810172193	0.0575870282414032	-0.218567442079507	0.00785123863564746	-1.82954573172749	402	0.0680583747817311	0.0614411562573437	0.0474328153059608	Study_2
3	(Intercept)	-0.0469655305736882	0.0498249992970955	-0.144914898889432	0.0509838377420554	-0.94260975888114	403	0.346445262566155	0.0566619211768176	0.0449579747894333	Study_2
3	SEX	0.388058626356327	0.100337163371269	0.190809014525781	0.585308238186874	3.86754631402552	403	0.000128146651143401	0.0566619211768176	0.0449579747894333	Study_2
3	AGE	0.0218364414718211	0.0502122794750718	-0.076874268526394	0.120547151470036	0.434882496873337	403	0.663880501253351	0.0566619211768176	0.0449579747894333	Study_2
3	SES	-0.00457398297738231	0.0562495156699583	-0.115153102007297	0.106005136052532	-0.0813159530869556	403	0.935231055664399	0.0566619211768176	0.0449579747894333	Study_2
3	SSS	0.0469170367844586	0.0626355122858703	-0.0762161082047002	0.170050181773617	0.749048504150934	403	0.454264946983222	0.0566619211768176	0.0449579747894333	Study_2
3	PRD	-0.0962022663229542	0.0571391297709814	-0.208530249185669	0.0161257165397606	-1.68364948343703	403	0.0930238065233286	0.0566619211768176	0.0449579747894333	Study_2
4	(Intercept)	-0.0452644675310757	0.0497447161394879	-0.14305971038388	0.0525307753217288	-0.909935185963284	398	0.363407411773191	0.0720249255856367	0.0487089689420597	Study_2
4	SEX	0.374003378186055	0.100736915484615	0.175960412448029	0.57204634392408	3.71267450851394	398	0.000234321475609918	0.0720249255856367	0.0487089689420597	Study_2
4	AGE	0.0325636289797734	0.0503838506758646	-0.066488115508809	0.131615373468356	0.646310842521061	398	0.518450567418089	0.0720249255856367	0.0487089689420597	Study_2
4	f.EDU2	-0.233654455046837	0.12493712568661	-0.479273638270086	0.0119647281764111	-1.87017632879543	398	0.0621931612417102	0.0720249255856367	0.0487089689420597	Study_2
4	f.EDU3	0.142806131306752	0.0891840233619415	-0.0325245148429763	0.318136777456481	1.60125239839419	398	0.110114411404062	0.0720249255856367	0.0487089689420597	Study_2
4	f.EDU4	0.0262008752267349	0.0572505802872339	-0.0863504636321395	0.138752214085609	0.457652570424293	398	0.647451801227542	0.0720249255856367	0.0487089689420597	Study_2
4	f.EDU5	-0.0588010792567782	0.101865834457321	-0.259063434583585	0.141461276070029	-0.577240441508524	398	0.564103413941879	0.0720249255856367	0.0487089689420597	Study_2
4	f.EDU6	-0.290091194840925	0.400678501956308	-1.07780202014424	0.497619630462388	-0.72399989873317	398	0.469491135822158	0.0720249255856367	0.0487089689420597	Study_2
4	INC	-0.0150606311589338	0.0553095171866922	-0.123795951914945	0.093674689597077	-0.272297281281593	398	0.785534654172222	0.0720249255856367	0.0487089689420597	Study_2
4	SSS	0.0580265701386453	0.0629289457672074	-0.0656881077483148	0.181741248025605	0.922096650932349	398	0.357036784621479	0.0720249255856367	0.0487089689420597	Study_2
4	PRD	-0.107346192657784	0.0579123524837774	-0.221198537486674	0.00650615217110642	-1.85359751510446	398	0.0645365348327512	0.0720249255856367	0.0487089689420597	Study_2
5	(Intercept)	0.0201176966354795	0.0484045557766763	-0.0747534893744663	0.114988882645425	0.415615768240832	402	0.677912945346796	0.0582187185736144	0.0441622815373997	Study_2
5	SEX	0.359939222503823	0.0976802480192842	0.168489454385086	0.55138899062256	3.68487211900571	402	0.000260157863377785	0.0582187185736144	0.0441622815373997	Study_2
5	AGE	0.0426308243879586	0.0485417548109757	-0.0525092667879276	0.137770915563845	0.878229980641726	402	0.380343518852248	0.0582187185736144	0.0441622815373997	Study_2
5	EDU	0.0151954006446745	0.050056043268306	-0.0829126413697839	0.113303442659133	0.303567754311411	402	0.761614270887626	0.0582187185736144	0.0441622815373997	Study_2
5	INC	0.0111185929541018	0.0535654502148849	-0.0938677602827459	0.11610494619095	0.207570232481909	402	0.83566965897784	0.0582187185736144	0.0441622815373997	Study_2
5	SSS	0.0210309961294501	0.0609633872600566	-0.0984550472758288	0.140517039534729	0.344977486892853	402	0.730291716856576	0.0582187185736144	0.0441622815373997	Study_2
5	PRD	-0.101744298859819	0.0555764677434043	-0.210672174024843	0.00718357630520554	-1.83070826540418	402	0.0678842014484737	0.0582187185736144	0.0441622815373997	Study_2
6	(Intercept)	0.0204323881262102	0.0484357918337451	-0.0745000194306094	0.11536479568303	0.421844824925006	402	0.673363779521521	0.060365446021032	0.0463410496929877	Study_2
6	SEX	0.35631712697712	0.0976382080510255	0.164949755682081	0.547684498272158	3.64936159818612	402	0.000297550722759712	0.060365446021032	0.0463410496929877	Study_2
6	AGE	0.0339643800556323	0.0487571329594218	-0.0615978445342652	0.12952660464553	0.696603306923301	402	0.486453677197414	0.060365446021032	0.0463410496929877	Study_2
6	EDU	0.0210277031683818	0.0503755398191461	-0.077706540578908	0.119761946915672	0.417418914891505	402	0.67659486083591	0.060365446021032	0.0463410496929877	Study_2
6	log.INC	-0.0535975182369554	0.055241495268397	-0.161868859415153	0.0546738229412426	-0.970240178629232	402	0.332510180413914	0.060365446021032	0.0463410496929877	Study_2
6	SSS	0.0501978898914852	0.0618446289366586	-0.0710153554616094	0.17141113524458	0.811677436740674	402	0.417457081065327	0.060365446021032	0.0463410496929877	Study_2
6	PRD	-0.107336214225424	0.0555846200729662	-0.216280067662779	0.00160763921193227	-1.93104160979283	402	0.0541806992686587	0.060365446021032	0.0463410496929877	Study_2
7	(Intercept)	0.0202142253301611	0.0483283353769565	-0.0745075714414465	0.114936022101769	0.418268603139174	403	0.675973536360463	0.0582405553386571	0.0465561949830572	Study_2
7	SEX	0.360245263776082	0.0973325473807178	0.169476976386337	0.551013551165827	3.70117985679525	403	0.000244432513588612	0.0582405553386571	0.0465561949830572	Study_2
7	AGE	0.042808317120431	0.0484330191121182	-0.0521186560018607	0.137735290242723	0.883866376806565	403	0.37729532875994	0.0582405553386571	0.0465561949830572	Study_2
7	SES	0.0205719948859492	0.0546964903223871	-0.0866311562266731	0.127775145998572	0.376111790074567	403	0.707031706799522	0.0582405553386571	0.0465561949830572	Study_2
7	SSS	0.0207063291236102	0.0607301305225221	-0.0983225394769498	0.13973519772417	0.340956440327939	403	0.733314056785068	0.0582405553386571	0.0465561949830572	Study_2
7	PRD	-0.101327015659055	0.0549571770937266	-0.209041103454749	0.00638707213663851	-1.84374491226591	403	0.065954280248103	0.0582405553386571	0.0465561949830572	Study_2
8	(Intercept)	0.0172228015021558	0.0484327619692168	-0.0777036676293104	0.112149270633622	0.355602298978991	398	0.722326814564049	0.0698074303805282	0.0464357577770238	Study_2
8	SEX	0.352418535687921	0.0980379842316988	0.160267617476885	0.544569453898956	3.59471421663495	398	0.000365516885453262	0.0698074303805282	0.0464357577770238	Study_2
8	AGE	0.0476390409445458	0.0487718414108463	-0.0479520116804121	0.143230093569504	0.97677347351399	398	0.32927463094302	0.0698074303805282	0.0464357577770238	Study_2
8	f.EDU2	-0.214078399826444	0.122036922524152	-0.453266372757887	0.025109573104998	-1.7542100816585	398	0.0801641038869357	0.0698074303805282	0.0464357577770238	Study_2
8	f.EDU3	0.0908938802515221	0.0861466064055731	-0.0779503656937486	0.259738126196793	1.05510691649999	398	0.292016492664087	0.0698074303805282	0.0464357577770238	Study_2
8	f.EDU4	0.0285434506621864	0.0556031652200048	-0.080436750595453	0.137523651919826	0.51334219102903	398	0.607996810065801	0.0698074303805282	0.0464357577770238	Study_2
8	f.EDU5	-0.00757902197514038	0.0997365239762451	-0.203059016911796	0.187900972961516	-0.0759904363314839	398	0.939464889480039	0.0698074303805282	0.0464357577770238	Study_2
8	f.EDU6	-0.331274445288955	0.382664763022347	-1.08128359896531	0.418734708387399	-0.865704076519869	398	0.387173996973183	0.0698074303805282	0.0464357577770238	Study_2
8	INC	0.00951887141759671	0.0537163819425311	-0.0957633025695619	0.114801045404755	0.177206116148712	398	0.859436637381034	0.0698074303805282	0.0464357577770238	Study_2
8	SSS	0.0298670874652102	0.0613051588639021	-0.0902888159745443	0.150022990904965	0.487187179981302	398	0.62639390170935	0.0698074303805282	0.0464357577770238	Study_2
8	PRD	-0.111498205765016	0.0559086309327639	-0.221077108818176	-0.00191930271185713	-1.9942932585687	398	0.0468017747664179	0.0698074303805282	0.0464357577770238	Study_2
1	(Intercept)	0.00170052955119096	0.0469443907489022	-0.0905772568253258	0.0939783159277077	0.0362243395656535	416	0.971120854194083	0.0813934570798311	0.0681443242492519	Study_3
1	SEX	0.179831000038429	0.0950175485899176	-0.00694337089119637	0.366605370968054	1.89260828875468	416	0.0591039495368193	0.0813934570798311	0.0681443242492519	Study_3
1	AGE	0.137566441833723	0.0476993572427657	0.0438046307264389	0.231328252941007	2.88403135357944	416	0.0041301274119765	0.0813934570798311	0.0681443242492519	Study_3
1	EDU	0.168239088172248	0.0527589587758008	0.0645317048258222	0.271946471518674	3.18882502755939	416	0.00153654340395493	0.0813934570798311	0.0681443242492519	Study_3
1	INC	0.0164175897621571	0.0568261293877526	-0.0952845613275334	0.128119740851847	0.288909168001427	416	0.772794800679901	0.0813934570798311	0.0681443242492519	Study_3
1	SSS	0.0420812833376861	0.0671958447453885	-0.0900044399592885	0.174167006634661	0.626248297006104	416	0.531495560287197	0.0813934570798311	0.0681443242492519	Study_3
1	PRD	-0.0603974258312106	0.0546643686768995	-0.167850240847072	0.0470553891846505	-1.10487740539358	416	0.269851333352106	0.0813934570798311	0.0681443242492519	Study_3
2	(Intercept)	0.00168230509926611	0.0469490289610856	-0.0906045985316489	0.0939692087301811	0.0358325856038579	416	0.971433037673511	0.0812108980914164	0.0679591321985041	Study_3
2	SEX	0.177903764247376	0.0948815925985198	-0.0086033603141388	0.36441088880889	1.87500820101275	416	0.061491948330761	0.0812108980914164	0.0679591321985041	Study_3
2	AGE	0.13744532499338	0.047718065586229	0.0436467392151711	0.231243910771589	2.88036246450538	416	0.00417753427551635	0.0812108980914164	0.0679591321985041	Study_3
2	EDU	0.168943851585278	0.0527142786626885	0.0653242951733866	0.272563407997169	3.20489734226142	416	0.001455237415297	0.0812108980914164	0.0679591321985041	Study_3
2	log.INC	-0.00162987706480379	0.0578160547058514	-0.115277907429418	0.112018153299811	-0.0281907347897752	416	0.977523545545082	0.0812108980914164	0.0679591321985041	Study_3
2	SSS	0.051910120968296	0.0683008467473702	-0.082347685873865	0.186167927810457	0.760021631361322	416	0.447672157944333	0.0812108980914164	0.0679591321985041	Study_3
2	PRD	-0.0603537060696164	0.0546700959827224	-0.167817779152625	0.047110367013392	-1.10396195552117	416	0.270247795410617	0.0812108980914164	0.0679591321985041	Study_3
3	(Intercept)	0.00172329934435985	0.0470943594746598	-0.0908486302744582	0.0942952289631778	0.0365924786658815	417	0.970827451048152	0.0732925351259055	0.0621809348276551	Study_3
3	SEX	0.18223890566604	0.0953127515076033	-0.00511442969645245	0.369592241028533	1.91200970262099	417	0.0565599273101934	0.0732925351259055	0.0621809348276551	Study_3
3	AGE	0.142330947177481	0.0477866251298119	0.0483982523158375	0.236263642039125	2.97846828042032	417	0.00306607464306498	0.0732925351259055	0.0621809348276551	Study_3
3	SES	0.156290713871304	0.0606294077085785	0.0371133574779313	0.275468070264677	2.57780373878187	417	0.0102853621982626	0.0732925351259055	0.0621809348276551	Study_3
3	SSS	0.0310475524852883	0.0671623351676622	-0.100971377881981	0.163066482852558	0.462276250636343	417	0.644124327973877	0.0732925351259055	0.0621809348276551	Study_3
3	PRD	-0.0523290451168952	0.0546759323672375	-0.159803838688864	0.0551457484550736	-0.957076410977702	417	0.339083220801029	0.0732925351259055	0.0621809348276551	Study_3
4	(Intercept)	0.00165373615390049	0.0470268089382564	-0.0907873612274538	0.0940948335352548	0.0351658169294828	414	0.971964468224714	0.0825992358888519	0.0648716848915349	Study_3
4	SEX	0.174882598274952	0.0954988812336043	-0.0128405660060163	0.36260576255592	1.83125284836755	414	0.0677812833542368	0.0825992358888519	0.0648716848915349	Study_3
4	AGE	0.138296214180466	0.0478013352230934	0.0443326222616863	0.232259806099245	2.89314542229886	414	0.00401545516005836	0.0825992358888519	0.0648716848915349	Study_3
4	f.EDU1	-0.668481709563905	0.433998538894831	-1.52159724308898	0.184633823961173	-1.5402856223115	414	0.124254702634437	0.0825992358888519	0.0648716848915349	Study_3
4	f.EDU2	-0.22379839554303	0.0845758495618634	-0.390050040550965	-0.0575467505350951	-2.64612648530751	414	0.00845220696348937	0.0825992358888519	0.0648716848915349	Study_3
4	f.EDU3	0.0429699980621266	0.0466791730118957	-0.0487877476896465	0.1347277438139	0.920538974655273	414	0.35782724993736	0.0825992358888519	0.0648716848915349	Study_3
4	INC	0.0170055119590565	0.0569482115801958	-0.0949381918821005	0.128949215800214	0.298613626085676	414	0.765384691396468	0.0825992358888519	0.0648716848915349	Study_3
4	SSS	0.0412228307798305	0.0673513039338845	-0.091170342099236	0.173616003658897	0.612056907172829	414	0.540836095742083	0.0825992358888519	0.0648716848915349	Study_3
4	PRD	-0.0617111595453397	0.0547934848488392	-0.169419294184575	0.0459969750938955	-1.12624994952565	414	0.260712152091904	0.0825992358888519	0.0648716848915349	Study_3
5	(Intercept)	0.0562466449694643	0.0464271193940339	-0.0347488369487831	0.147242126887712	1.21150408863601	416	0.226389992707943	0.0738565213716274	0.0604986827375644	Study_3
5	SEX	0.152405559919578	0.0939399483485653	-0.0317133555531628	0.336524475392319	1.62237219201011	416	0.105481249124927	0.0738565213716274	0.0604986827375644	Study_3
5	AGE	0.119818053650611	0.0470054631908165	0.0276890387199876	0.211947068581235	2.54902399672598	416	0.0111605750472659	0.0738565213716274	0.0604986827375644	Study_3
5	EDU	0.169267753148126	0.0524605356516403	0.0664469926612311	0.27208851363502	3.22657310005627	416	0.0013518795063727	0.0738565213716274	0.0604986827375644	Study_3
5	INC	0.00916659643083396	0.0561281734289609	-0.100842602007947	0.119175794869615	0.16331542380291	416	0.87034939914526	0.0738565213716274	0.0604986827375644	Study_3
5	SSS	0.0330570820822843	0.0663790145007477	-0.097043395668443	0.163157559833012	0.498005014550374	416	0.618743669145561	0.0738565213716274	0.0604986827375644	Study_3
5	PRD	-0.0577100962548137	0.0539312412715567	-0.163413386788605	0.0479931942789776	-1.0700680142745	416	0.285209163086411	0.0738565213716274	0.0604986827375644	Study_3
6	(Intercept)	0.056943219665055	0.0464006178768414	-0.0340003202339594	0.147886759564069	1.22720821986027	416	0.220438373413217	0.0740708583880706	0.0607161111532832	Study_3
6	SEX	0.150399358660023	0.0937299593922779	-0.0333079860212437	0.334106703341289	1.60460283601076	416	0.109340101872411	0.0740708583880706	0.0607161111532832	Study_3
6	AGE	0.11987073616	0.0469865329380003	0.0277788238431149	0.211962648476886	2.55117219051196	416	0.0110930912258475	0.0740708583880706	0.0607161111532832	Study_3
6	EDU	0.170059471752958	0.0523839789062672	0.067388759729768	0.272730183776147	3.24640234101445	416	0.00126332115856082	0.0740708583880706	0.0607161111532832	Study_3
6	log.INC	-0.022387958319391	0.0576428184570415	-0.135365806462573	0.090589889823791	-0.388391111306879	416	0.697925308283008	0.0740708583880706	0.0607161111532832	Study_3
6	SSS	0.0505308613009212	0.0673078033836363	-0.0813900092095091	0.182451731811351	0.750742986112753	416	0.453231782758551	0.0740708583880706	0.0607161111532832	Study_3
6	PRD	-0.0585259070644352	0.0539024246386762	-0.164172718035625	0.0471209039067545	-1.08577503622057	416	0.278207308197402	0.0740708583880706	0.0607161111532832	Study_3
7	(Intercept)	0.0550338911785947	0.0466537748966654	-0.0364058273617083	0.146473609718898	1.1796235417282	417	0.238822513643433	0.0633783012758242	0.0521478252719373	Study_3
7	SEX	0.148058348429953	0.0943890735238626	-0.0369408362109204	0.333057533070827	1.56859626758094	417	0.117500515735422	0.0633783012758242	0.0521478252719373	Study_3
7	AGE	0.125910479835704	0.0471645908973051	0.0334695803314203	0.218351379339988	2.66959762483381	417	0.00789084974619022	0.0633783012758242	0.0521478252719373	Study_3
7	SES	0.147414037938903	0.0600790071001175	0.0296613477957462	0.265166728082059	2.45366967688476	417	0.0145488589452676	0.0633783012758242	0.0521478252719373	Study_3
7	SSS	0.0242812937819684	0.0664935329166998	-0.106043635939592	0.154606223503529	0.365167749657503	417	0.715171329622287	0.0633783012758242	0.0521478252719373	Study_3
7	PRD	-0.0469685201324138	0.0539969850838721	-0.15280066617055	0.0588636259057221	-0.869835974350397	417	0.384890459286799	0.0633783012758242	0.0521478252719373	Study_3
8	(Intercept)	0.0568351794981406	0.046489970371902	-0.0342834880731215	0.147953847069403	1.22252561237361	414	0.222204444200089	0.0745140794597527	0.0566302935555933	Study_3
8	SEX	0.143955440321489	0.0944424886757419	-0.0411484360932966	0.329059316736275	1.52426563869727	414	0.128205867697318	0.0745140794597527	0.0566302935555933	Study_3
8	AGE	0.119743477303868	0.0470957067435727	0.0274375882600051	0.21204936634773	2.54255611781873	414	0.0113677307996632	0.0745140794597527	0.0566302935555933	Study_3
8	f.EDU1	-0.749671988841616	0.421421109283547	-1.57564218536229	0.0762982076790532	-1.77891418423753	414	0.0759874903840682	0.0745140794597527	0.0566302935555933	Study_3
8	f.EDU2	-0.198167776782397	0.0841752679862616	-0.363148270424477	-0.0331872831403174	-2.35422804730174	414	0.0190275640964882	0.0745140794597527	0.0566302935555933	Study_3
8	f.EDU3	0.0244093887818015	0.0461464119904699	-0.0660359167352669	0.11485469429887	0.528955290973488	414	0.597119940290763	0.0745140794597527	0.0566302935555933	Study_3
8	INC	0.0103062041865673	0.0562341990680541	-0.0999108006862747	0.120523209059409	0.183272890116116	414	0.854673626335307	0.0745140794597527	0.0566302935555933	Study_3
8	SSS	0.0339025467312927	0.0664961305368233	-0.096427474232155	0.16423256769474	0.509842399213269	414	0.610433557804192	0.0745140794597527	0.0566302935555933	Study_3
8	PRD	-0.0584039884571685	0.054042370157577	-0.164325087605202	0.0475171106908646	-1.08070738361167	414	0.280456435477986	0.0745140794597527	0.0566302935555933	Study_3
