# Supplementary material for: Personal relative deprivation and pro-environmental intentions
Source: PLoS One. 2021 Nov 18;16(11):e0259711. doi: 10.1371/journal.pone.0259711 (PMC8601418; doi:10.1371/journal.pone.0259711)
Supplement: S3 Table — In this file, Analysis indicates the regression analysis to which the meta-analysis relates, with the same naming as for S2 Table. Q is the test statistic for the test of heterogeneity (with 2df); Qp is the associated p-value; beta is the estimated effect; SE is the associated standard error; CI_low and CI_high are the 99% confidence intervals for the effect; p is the associated p-value. (CSV) [file pone.0259711.s003.csv]

Analysis	Q	Qp	beta	SE	CI_low	CI_high	p
1	7.01690956652763	0.0299431473602188	-0.118639510261327	0.0536645979850991	-0.256870354314517	0.019591333791862	0.027052508111386
2	6.682529164828	0.0353921730909546	-0.120054372426382	0.0522812341540243	-0.254721907386019	0.0146131625332558	0.0216576691746597
3	6.22295490393464	0.044535108226015	-0.111462434043449	0.0506533887774855	-0.241936917180551	0.019012049093653	0.0277719267898593
4	6.41474207712206	0.0404628488355439	-0.119916220791952	0.0510571508110207	-0.251430726006695	0.0115982844227908	0.0188407724481102
5	7.23080087433801	0.0269061488376713	-0.12170235676522	0.0544404003047379	-0.261931535167096	0.0185268216366565	0.0253835275312892
6	7.29591169548297	0.0260443129430952	-0.124371660671687	0.0546136881610624	-0.265047199011833	0.0163038776684594	0.022768416793973
7	6.73313477872557	0.0345078864138274	-0.114756146974507	0.0526948547305115	-0.250489097935611	0.0209768039865967	0.0294247572855174
8	6.81276082231483	0.0331610126408727	-0.123528353694944	0.052644808953168	-0.259132395276247	0.0120756878863596	0.018953265289679
