# Supplementary material for: Personal relative deprivation and pro-environmental intentions
Source: PLoS One. 2021 Nov 18;16(11):e0259711. doi: 10.1371/journal.pone.0259711 (PMC8601418; doi:10.1371/journal.pone.0259711)
Supplement: S1 Data — The columns are explained in S1 Appendix. (CSV) [file pone.0259711.s005.csv]

StartDate	EndDate	Status	Progress	Duration	Finished	RecordedDate	ResponseId	DistributionChannel	UserLanguage	SSS_1	SSS_2	SSS_3	SSS_4	SSS_5	SSS_6	SSS_7	SSS_8	SSS_9	SSS_10	PRD_1	PRD_2	PRD_3	PRD_4	PRD_5	ENV_1	ENV_2	ENV_3	ENV_4	ENV_5	ENV_6	ENV_7	ENV_8	ENV_9	ENV_10	ENV_11	ENV_12	ENV_13	income	educ	sex	age	state	taskorder	duplicate
23/04/2019 14:05	23/04/2019 14:06	0	100	67	1	23/04/2019 14:06	R_24hCBLdpP0J4f1r	anonymous	EN	0	0	0	0	1	0	0	0	0	0	1	6	1	6	1	4	5	5	2	2	3	5	5	5	5	4	5	3	10	3	1	28	Connecticut	ENV|SSS|PRD	0
23/04/2019 14:06	23/04/2019 14:06	0	100	53	1	23/04/2019 14:06	R_3EmxdH3czsH72H0	anonymous	EN	0	0	0	0	0	0	1	0	0	0	1	6	1	4	1	5	5	5	5	5	5	5	5	5	5	5	5	5	9	3	2	34	Arizona	PRD|ENV|SSS	0
23/04/2019 14:05	23/04/2019 14:06	0	100	75	1	23/04/2019 14:07	R_Y60y18PiWAys6cx	anonymous	EN	0	0	0	0	0	0	0	0	0	0	2	5	3	5	2	4	4	4	4	2	5	5	2	5	5	2	5	1	16	3	1	35	Texas	PRD|SSS|ENV	0
23/04/2019 14:05	23/04/2019 14:07	0	100	80	1	23/04/2019 14:07	R_3flSW3yVn2tJHBV	anonymous	EN	0	0	0	0	1	0	0	0	0	0	2	3	1	3	4	3	4	5	4	2	3	5	1	5	5	4	5	3	4	2	1	37	California	PRD|ENV|SSS	0
23/04/2019 14:05	23/04/2019 14:07	0	100	78	1	23/04/2019 14:07	R_10ZptWyf5AEdfmW	anonymous	EN	0	0	0	0	0	0	1	0	0	0	3	4	3	2	5	4	3	5	4	2	3	5	4	3	4	3	4	2	4	3	1	24	California	PRD|ENV|SSS	0
23/04/2019 14:05	23/04/2019 14:07	0	100	87	1	23/04/2019 14:07	R_2pY7MyaL6pIm6xs	anonymous	EN	0	0	0	0	1	0	0	0	0	0	2	5	6	1	2	2	5	2	5	2	2	5	6	4	3	2	6	5	5	3	2	23	Hawaii	SSS|PRD|ENV	0
23/04/2019 14:05	23/04/2019 14:07	0	100	76	1	23/04/2019 14:07	R_2w7awslIm98hu4g	anonymous	EN	0	0	0	1	0	0	0	0	0	0	4	5	3	4	4	4	5	5	4	2	5	5	4	5	5	4	5	5	7	3	2	23	California	ENV|PRD|SSS	0
23/04/2019 14:06	23/04/2019 14:07	0	100	70	1	23/04/2019 14:07	R_2Xole8GfQipCQRL	anonymous	EN	0	0	0	0	0	0	0	1	0	0	4	5	5	4	5	5	4	1	2	2	4	4	5	4	5	4	5	5	3	3	2	28	Virginia	ENV|SSS|PRD	0
23/04/2019 14:05	23/04/2019 14:07	0	100	85	1	23/04/2019 14:07	R_1gMUygpsLIDmD8y	anonymous	EN	0	0	0	0	1	0	0	0	0	0	4	3	4	3	4	3	5	5	3	2	3	5	4	5	3	3	5	2	7	3	1	28	Rhode Island	SSS|PRD|ENV	0
23/04/2019 14:06	23/04/2019 14:07	0	100	76	1	23/04/2019 14:07	R_1ZUsFkDOh02LO6Z	anonymous	EN	0	0	0	0	1	0	0	0	0	0	6	1	6	1	6	5	5	4	5	2	5	5	5	5	5	4	4	2	6	3	1	37	New York	PRD|ENV|SSS	0
23/04/2019 14:06	23/04/2019 14:07	0	100	92	1	23/04/2019 14:07	R_1n3AtB60uwlfPuS	anonymous	EN	0	0	0	0	0	1	0	0	0	0	3	4	2	5	3	5	5	4	5	2	5	5	1	5	5	5	3	4	7	4	1	29	Pennsylvania	SSS|PRD|ENV	0
23/04/2019 14:06	23/04/2019 14:07	0	100	92	1	23/04/2019 14:07	R_dnj1LI98S9yICDT	anonymous	EN	0	0	0	0	0	0	1	0	0	0	4	3	3	4	3	4	4	4	4	2	3	4	3	4	3	4	4	4	7	3	2	24	New Jersey	PRD|ENV|SSS	0
23/04/2019 14:06	23/04/2019 14:07	0	100	92	1	23/04/2019 14:07	R_Os6Ig6UpdrEmyQh	anonymous	EN	0	0	0	0	0	1	0	0	0	0	3	4	3	3	4	4	4	3	4	2	3	4	4	4	4	2	4	6	8	3	1	27	Georgia	ENV|PRD|SSS	0
23/04/2019 14:05	23/04/2019 14:07	0	100	116	1	23/04/2019 14:07	R_3KpwIIT97tsBpJs	anonymous	EN	0	0	1	0	0	0	0	0	0	0	6	2	6	1	5	4	5	4	3	2	4	5	3	1	3	3	4	1	7	2	1	25	Illinois	SSS|PRD|ENV	0
23/04/2019 14:06	23/04/2019 14:07	0	100	82	1	23/04/2019 14:07	R_1o4KpoU4dHAuAdY	anonymous	EN	0	1	0	0	0	0	0	0	0	0	6	1	6	1	6	1	3	2	1	2	2	4	1	4	1	2	1	1	2	2	2	29	New Jersey	SSS|PRD|ENV	0
23/04/2019 14:05	23/04/2019 14:07	0	100	116	1	23/04/2019 14:07	R_1dBnifS2K9g1D1h	anonymous	EN	0	0	0	1	0	0	0	0	0	0	1	1	1	2	2	4	5	5	4	2	3	5	3	3	3	5	5	6	5	2	1	52	Illinois	SSS|ENV|PRD	0
23/04/2019 14:05	23/04/2019 14:07	0	100	116	1	23/04/2019 14:07	R_21zfLkeDzn5mnuv	anonymous	EN	0	0	1	0	0	0	0	0	0	0	4	3	4	3	5	5	4	5	4	2	5	5	4	5	5	4	5	4	6	2	1	35	Arizona	SSS|ENV|PRD	0
23/04/2019 14:06	23/04/2019 14:07	0	100	96	1	23/04/2019 14:07	R_0vnYmwqkK1uJGk9	anonymous	EN	0	0	0	1	0	0	0	0	0	0	2	2	2	3	3	4	4	5	4	2	4	5	2	4	5	2	4	2	8	3	1	34	Maine	SSS|ENV|PRD	0
23/04/2019 14:06	23/04/2019 14:07	0	100	45	1	23/04/2019 14:07	R_ZE9drb1uFvpGXMR	anonymous	EN	0	0	0	0	0	0	0	1	0	0	5	2	3	5	4	5	3	3	4	2	5	2	3	3	2	3	3	6	3	3	1	32	Pennsylvania	SSS|PRD|ENV	0
23/04/2019 14:06	23/04/2019 14:07	0	100	108	1	23/04/2019 14:07	R_3FX32xWn7my6NHp	anonymous	EN	0	0	0	1	0	0	0	0	0	0	2	4	2	3	2	4	4	4	4	2	4	4	2	5	4	4	4	4	4	3	1	31	Georgia	ENV|SSS|PRD	0
23/04/2019 14:05	23/04/2019 14:08	0	100	135	1	23/04/2019 14:08	R_3HYs6CAn2idx9eq	anonymous	EN	0	0	1	0	0	0	0	0	0	0	4	2	4	2	4	4	5	5	5	2	3	4	1	5	4	5	5	3	8	2	1	27	California	PRD|ENV|SSS	0
23/04/2019 14:06	23/04/2019 14:08	0	100	105	1	23/04/2019 14:08	R_2Et3ScsuInlzOHZ	anonymous	EN	0	0	0	0	0	0	0	0	0	0	5	5	5	5	4	5	5	5	5	2	5	4	3	5	5	5	5	5	16	3	1	51	California	ENV|PRD|SSS	0
23/04/2019 14:06	23/04/2019 14:08	0	100	107	1	23/04/2019 14:08	R_1PZDUuRNplSiKr9	anonymous	EN	0	0	0	1	0	0	0	0	0	0	3	3	2	2	3	5	5	5	4	2	5	5	5	5	5	5	5	5	5	3	2	65	Washington	ENV|SSS|PRD	0
23/04/2019 14:06	23/04/2019 14:08	0	100	116	1	23/04/2019 14:08	R_1l9liafTgAmvyLa	anonymous	EN	0	0	0	1	0	0	0	0	0	0	3	5	4	2	5	2	1	1	1	2	1	5	1	5	4	1	2	1	1	3	1	26	California	PRD|SSS|ENV	0
23/04/2019 14:06	23/04/2019 14:08	0	100	87	1	23/04/2019 14:08	R_Cdn7a6yxL8Dv3rj	anonymous	EN	0	0	1	0	0	0	0	0	0	0	4	2	4	3	4	5	5	4	4	2	4	5	5	5	4	4	3	2	3	2	1	40	Missouri	SSS|ENV|PRD	0
23/04/2019 14:06	23/04/2019 14:08	0	100	99	1	23/04/2019 14:08	R_3qVUmwZvaaHZqkN	anonymous	EN	0	0	0	1	0	0	0	0	0	0	2	3	2	2	2	5	5	5	5	2	5	5	5	5	5	4	3	4	8	3	2	33	New York	ENV|PRD|SSS	0
23/04/2019 14:07	23/04/2019 14:08	0	100	71	1	23/04/2019 14:08	R_2ATCpQ9KBeutvkZ	anonymous	EN	0	1	0	0	0	0	0	0	0	0	5	4	4	5	5	5	4	4	4	2	5	4	4	5	5	5	5	5	2	2	2	32	Ohio	ENV|SSS|PRD	1
23/04/2019 14:05	23/04/2019 14:08	0	100	132	1	23/04/2019 14:08	R_3e2P1DIwYh7VpqF	anonymous	EN	0	0	0	0	0	0	0	0	0	0	3	5	3	4	4	3	4	3	3	2	2	4	3	4	2	4	3	2	1	2	2	23	Illinois	PRD|SSS|ENV	0
23/04/2019 14:06	23/04/2019 14:08	0	100	120	1	23/04/2019 14:08	R_PtXIjEu2rbXAGbv	anonymous	EN	0	0	0	0	1	0	0	0	0	0	3	3	4	3	3	5	5	5	5	2	5	5	5	5	5	4	4	2	13	4	1	47	South Carolina	SSS|PRD|ENV	0
23/04/2019 14:05	23/04/2019 14:08	0	100	132	1	23/04/2019 14:08	R_PNIMZMrRWJJkjmN	anonymous	EN	0	0	0	0	0	0	0	0	0	0	2	5	2	5	2	4	4	4	4	2	4	4	4	5	4	4	4	2	11	3	2	41	Georgia	SSS|PRD|ENV	0
23/04/2019 14:06	23/04/2019 14:08	0	100	111	1	23/04/2019 14:08	R_3KxPNSwUwkYKfgl	anonymous	EN	0	0	0	0	0	0	0	0	0	0	6	4	5	6	5	5	4	5	4	5	5	4	5	4	5	4	5	4	3	4	1	40	California	SSS|ENV|PRD	0
23/04/2019 14:06	23/04/2019 14:08	0	100	107	1	23/04/2019 14:08	R_pfpLJXMAAVGfh8B	anonymous	EN	0	0	0	0	0	0	0	1	0	0	1	6	1	6	1	1	4	4	1	2	3	5	1	5	4	5	3	2	16	2	1	21	Maryland	ENV|PRD|SSS	0
23/04/2019 14:06	23/04/2019 14:08	0	100	93	1	23/04/2019 14:08	R_2fJ8r6FLNmIXA11	anonymous	EN	0	0	0	1	0	0	0	0	0	0	1	2	1	3	3	4	4	4	5	2	4	5	2	5	5	4	5	3	3	3	1	30	Pennsylvania	PRD|ENV|SSS	0
23/04/2019 14:06	23/04/2019 14:08	0	100	114	1	23/04/2019 14:08	R_2E65WEHqtE6zFli	anonymous	EN	0	0	0	0	0	0	0	0	0	0	6	5	4	6	5	5	4	5	5	4	5	4	5	4	3	5	4	5	4	3	1	25	California	SSS|PRD|ENV	0
23/04/2019 14:05	23/04/2019 14:08	0	100	152	1	23/04/2019 14:08	R_2Slgl5vuqhHh466	anonymous	EN	0	0	0	0	0	1	0	0	0	0	1	6	1	6	1	5	5	4	4	2	2	5	1	5	4	2	5	2	5	3	1	30	Louisiana	SSS|ENV|PRD	0
23/04/2019 14:06	23/04/2019 14:08	0	100	136	1	23/04/2019 14:08	R_1Ii4Ie4yAs0tNZh	anonymous	EN	1	0	0	0	0	0	0	0	0	0	5	2	2	1	5	3	4	3	2	2	3	5	2	3	3	1	3	6	1	2	1	31	Colorado	ENV|SSS|PRD	0
23/04/2019 14:06	23/04/2019 14:08	0	100	135	1	23/04/2019 14:08	R_pbbzyQx1BCdezmx	anonymous	EN	0	0	0	0	1	0	0	0	0	0	2	4	2	3	2	4	5	5	5	2	3	3	2	5	6	2	4	3	5	3	1	29	California	PRD|SSS|ENV	1
23/04/2019 14:06	23/04/2019 14:08	0	100	118	1	23/04/2019 14:08	R_1DnZsCPv7xaQNbg	anonymous	EN	0	0	0	0	0	0	1	0	0	0	2	3	1	4	1	2	1	1	2	2	2	5	2	1	2	2	1	1	16	3	2	35	Florida	ENV|PRD|SSS	0
23/04/2019 14:06	23/04/2019 14:08	0	100	92	1	23/04/2019 14:08	R_1po041k0S2hHQQl	anonymous	EN	0	0	0	1	0	0	0	0	0	0	3	4	3	3	3	4	5	4	3	2	4	5	4	5	4	3	4	4	4	3	1	24	Maine	ENV|PRD|SSS	0
23/04/2019 14:06	23/04/2019 14:08	0	100	103	1	23/04/2019 14:08	R_2e2tyR4NvWQV3g0	anonymous	EN	0	0	0	1	0	0	0	0	0	0	2	4	1	3	2	4	4	5	5	2	4	5	1	5	1	1	5	1	4	3	1	30	Missouri	ENV|PRD|SSS	0
23/04/2019 14:06	23/04/2019 14:08	0	100	116	1	23/04/2019 14:08	R_1kZbgRUCqLAJ9pC	anonymous	EN	0	0	1	0	0	0	0	0	0	0	5	2	5	3	5	4	3	2	2	2	4	4	2	5	3	2	2	1	4	2	2	38	Florida	PRD|ENV|SSS	0
23/04/2019 14:06	23/04/2019 14:08	0	100	131	1	23/04/2019 14:08	R_1OIxaf1M8eWyyF5	anonymous	EN	0	0	0	0	0	1	0	0	0	0	3	3	2	4	1	5	4	5	5	2	4	5	1	5	4	2	5	1	9	3	1	32	New Hampshire	ENV|SSS|PRD	0
23/04/2019 14:05	23/04/2019 14:08	0	100	161	1	23/04/2019 14:08	R_3lWHK0IySCJQ1H3	anonymous	EN	0	0	0	1	0	0	0	0	0	0	5	2	5	2	5	1	5	5	4	2	2	5	2	5	1	1	5	2	6	3	2	27	Florida	PRD|ENV|SSS	0
23/04/2019 14:06	23/04/2019 14:08	0	100	125	1	23/04/2019 14:08	R_sXyfBZfm8g8WZfr	anonymous	EN	0	0	0	0	0	1	0	0	0	0	5	4	4	3	5	4	3	4	5	2	5	4	3	4	5	4	5	4	2	2	1	25	Florida	SSS|PRD|ENV	0
23/04/2019 14:06	23/04/2019 14:08	0	100	133	1	23/04/2019 14:08	R_1GK2sCuhRY2YKVR	anonymous	EN	0	0	1	0	0	0	0	0	0	0	2	5	1	3	3	4	5	5	3	2	4	5	1	5	2	4	3	1	3	3	1	29	Texas	ENV|PRD|SSS	0
23/04/2019 14:06	23/04/2019 14:08	0	100	110	1	23/04/2019 14:08	R_3CE5flrj39w18ea	anonymous	EN	0	0	0	0	0	0	0	0	0	0	5	4	5	6	6	6	5	5	5	2	5	4	5	5	6	6	6	5	3	3	1	77	Texas	SSS|PRD|ENV	0
23/04/2019 14:06	23/04/2019 14:08	0	100	142	1	23/04/2019 14:08	R_1pM6SprqtUm4vDv	anonymous	EN	0	0	0	0	0	0	0	0	0	0	1	3	1	5	1	4	5	5	4	2	2	5	2	2	4	2	5	2	10	3	2	22	Pennsylvania	PRD|ENV|SSS	0
23/04/2019 14:06	23/04/2019 14:08	0	100	116	1	23/04/2019 14:08	R_eWDzW3WGThH6Gzv	anonymous	EN	0	0	0	0	0	0	0	1	0	0	1	6	2	5	1	5	5	5	5	2	4	3	4	4	4	4	5	5	15	3	1	49	Tennessee	PRD|SSS|ENV	0
23/04/2019 14:06	23/04/2019 14:08	0	100	135	1	23/04/2019 14:08	R_3CHpzAB4bbCCR6W	anonymous	EN	0	0	0	0	0	0	1	0	0	0	2	4	2	5	2	5	5	4	5	2	5	5	5	5	5	3	5	4	16	3	1	34	Montana	ENV|SSS|PRD	0
23/04/2019 14:06	23/04/2019 14:08	0	100	135	1	23/04/2019 14:08	R_3hlPcNkI1ugNHRs	anonymous	EN	0	0	1	0	0	0	0	0	0	0	6	2	5	2	5	4	2	1	4	2	2	5	2	5	4	5	4	3	3	2	1	31	Minnesota	ENV|SSS|PRD	0
23/04/2019 14:06	23/04/2019 14:08	0	100	151	1	23/04/2019 14:08	R_5sTNZwlNsdMrPvb	anonymous	EN	0	0	0	0	0	1	0	0	0	0	4	3	4	3	4	4	5	5	2	2	4	3	5	4	4	4	1	4	11	4	2	53	California	SSS|PRD|ENV	0
23/04/2019 14:07	23/04/2019 14:08	0	100	82	1	23/04/2019 14:08	R_bkJhyGZkj2OiI6J	anonymous	EN	0	0	0	0	1	0	0	0	0	0	1	1	1	4	1	4	5	5	5	2	3	5	1	4	4	4	4	3	6	3	1	38	West Virginia	SSS|PRD|ENV	0
23/04/2019 14:05	23/04/2019 14:08	0	100	172	1	23/04/2019 14:08	R_5nAIzOy65ypLU1H	anonymous	EN	0	0	0	1	0	0	0	0	0	0	2	4	2	4	4	4	4	5	4	2	3	5	1	4	5	5	4	3	5	4	1	31	Illinois	SSS|PRD|ENV	0
23/04/2019 14:07	23/04/2019 14:08	0	100	66	1	23/04/2019 14:08	R_2WYUkIqTzj5kus8	anonymous	EN	0	0	0	0	1	0	0	0	0	0	4	3	3	2	3	5	4	5	5	5	5	5	5	5	5	5	5	4	6	3	2	21	California	PRD|SSS|ENV	1
23/04/2019 14:06	23/04/2019 14:08	0	100	146	1	23/04/2019 14:08	R_20Vzba2kdM1CuRE	anonymous	EN	0	0	0	0	0	0	1	0	0	0	2	4	3	5	2	4	3	4	4	2	4	4	3	4	3	3	4	1	13	2	2	34	Washington	PRD|SSS|ENV	0
23/04/2019 14:06	23/04/2019 14:08	0	100	119	1	23/04/2019 14:08	R_3I0KaLAdy7WSA86	anonymous	EN	0	0	0	0	1	0	0	0	0	0	2	4	1	4	2	5	5	5	4	2	4	5	1	5	5	4	5	4	10	3	1	35	Illinois	SSS|PRD|ENV	0
23/04/2019 14:06	23/04/2019 14:08	0	100	135	1	23/04/2019 14:08	R_2fererP73biRlEg	anonymous	EN	0	0	0	0	1	0	0	0	0	0	2	2	1	2	1	3	4	4	4	2	4	5	1	5	5	5	5	1	4	3	1	63	North Carolina	ENV|SSS|PRD	0
23/04/2019 14:06	23/04/2019 14:08	0	100	159	1	23/04/2019 14:08	R_vwAVj0vWvXnRic9	anonymous	EN	0	0	0	0	1	0	0	0	0	0	2	4	2	4	2	5	1	1	4	2	5	5	5	5	5	4	1	1	6	3	1	39	Washington	ENV|PRD|SSS	0
23/04/2019 14:06	23/04/2019 14:08	0	100	130	1	23/04/2019 14:08	R_qRySPJO1TVci6Nr	anonymous	EN	0	1	0	0	0	0	0	0	0	0	4	1	3	1	5	5	5	5	5	2	5	5	2	5	5	1	5	1	1	2	2	61	Michigan	PRD|SSS|ENV	0
23/04/2019 14:06	23/04/2019 14:08	0	100	146	1	23/04/2019 14:08	R_3JfnWCLwC2gFO3A	anonymous	EN	0	0	0	0	0	1	0	0	0	0	4	4	4	4	4	5	5	5	5	2	5	5	5	5	5	5	5	5	3	3	1	35	New York	ENV|SSS|PRD	0
23/04/2019 14:06	23/04/2019 14:08	0	100	136	1	23/04/2019 14:08	R_24R3Ny9VIrwtvzP	anonymous	EN	0	0	0	0	0	1	0	0	0	0	2	2	1	2	2	4	5	5	4	2	4	5	3	4	4	4	5	2	5	2	2	36	Missouri	SSS|PRD|ENV	0
23/04/2019 14:07	23/04/2019 14:08	0	100	104	1	23/04/2019 14:08	R_2P5U7RksFc50EaL	anonymous	EN	0	0	1	0	0	0	0	0	0	0	4	3	4	3	4	2	4	4	2	2	3	4	1	5	2	2	3	2	3	3	1	38	California	ENV|PRD|SSS	0
23/04/2019 14:07	23/04/2019 14:08	0	100	97	1	23/04/2019 14:08	R_2R55PxLc9SXM7Zs	anonymous	EN	0	0	0	1	0	0	0	0	0	0	2	5	2	4	1	4	4	5	5	2	3	5	4	5	5	5	2	4	5	2	1	40	Florida	PRD|ENV|SSS	0
23/04/2019 14:06	23/04/2019 14:08	0	100	127	1	23/04/2019 14:08	R_28J2iRVijDESC0s	anonymous	EN	0	0	0	1	0	0	0	0	0	0	3	2	3	1	4	4	4	5	4	2	4	5	2	5	4	1	2	3	5	3	1	27	California	SSS|ENV|PRD	0
23/04/2019 14:07	23/04/2019 14:08	0	100	107	1	23/04/2019 14:08	R_29nTd9m69LFYjM5	anonymous	EN	0	0	1	0	0	0	0	0	0	0	4	3	2	3	3	5	5	4	4	2	4	5	3	5	5	5	4	5	1	3	2	20	Tennessee	SSS|PRD|ENV	0
23/04/2019 14:06	23/04/2019 14:08	0	100	166	1	23/04/2019 14:08	R_28SWqoUDKeIrVV6	anonymous	EN	0	0	0	1	0	0	0	0	0	0	2	4	1	3	1	4	5	6	4	2	5	5	3	5	5	1	5	3	3	2	2	47	Tennessee	PRD|SSS|ENV	0
23/04/2019 14:06	23/04/2019 14:08	0	100	169	1	23/04/2019 14:08	R_2ZEuPqIfkqr04Rr	anonymous	EN	0	0	0	0	0	1	0	0	0	0	1	5	1	5	1	5	5	5	5	2	5	5	5	5	5	4	4	4	8	3	2	49	Wisconsin	SSS|ENV|PRD	0
23/04/2019 14:07	23/04/2019 14:08	0	100	104	1	23/04/2019 14:08	R_2DSJIT7rDxkEabE	anonymous	EN	0	0	0	0	0	0	0	0	0	0	6	3	3	6	2	5	1	2	4	2	3	1	3	6	2	5	5	4	5	3	1	24	South Carolina	SSS|ENV|PRD	0
23/04/2019 14:05	23/04/2019 14:08	0	100	183	1	23/04/2019 14:08	R_28YAaT60VlVXmH8	anonymous	EN	0	1	0	0	0	0	0	0	0	0	2	1	1	1	2	5	5	5	4	2	2	6	1	3	5	1	5	1	4	2	2	52	Arizona	PRD|SSS|ENV	0
23/04/2019 14:05	23/04/2019 14:08	0	100	184	1	23/04/2019 14:08	R_qwNIZiav6OfLq7f	anonymous	EN	0	0	0	0	0	0	0	1	0	0	2	5	3	5	3	3	4	6	4	2	3	3	4	5	3	2	3	3	7	3	2	27	Washington	ENV|PRD|SSS	0
23/04/2019 14:05	23/04/2019 14:08	0	100	185	1	23/04/2019 14:09	R_33ds4WZA171RmjC	anonymous	EN	0	0	0	0	1	0	0	0	0	0	4	3	4	3	5	5	5	5	5	2	5	5	4	5	5	4	5	4	4	2	2	51	Illinois	SSS|ENV|PRD	0
23/04/2019 14:06	23/04/2019 14:09	0	100	169	1	23/04/2019 14:09	R_WvP8Ud18qsV3ToZ	anonymous	EN	0	0	1	0	0	0	0	0	0	0	2	2	2	4	2	5	4	4	3	2	4	5	3	4	5	2	4	2	4	3	1	36	Illinois	ENV|SSS|PRD	0
23/04/2019 14:06	23/04/2019 14:09	0	100	164	1	23/04/2019 14:09	R_3rZ0MozaSmOunTF	anonymous	EN	0	0	0	0	1	0	0	0	0	0	1	1	1	4	1	4	5	5	5	2	5	5	4	4	5	2	2	2	2	3	2	59	Kentucky	SSS|ENV|PRD	0
23/04/2019 14:07	23/04/2019 14:09	0	100	84	1	23/04/2019 14:09	R_8bG8COzTdnUmeLn	anonymous	EN	0	0	0	0	0	0	0	0	0	0	4	5	6	5	4	4	5	6	5	4	4	5	6	5	4	4	5	6	4	4	2	45	Montana	ENV|SSS|PRD	0
23/04/2019 14:06	23/04/2019 14:09	0	100	165	1	23/04/2019 14:09	R_1dLaa7RzuiPJzgu	anonymous	EN	0	0	1	0	0	0	0	0	0	0	3	3	4	4	3	5	5	5	5	2	5	5	5	5	5	5	5	5	6	3	2	57	Michigan	PRD|ENV|SSS	0
23/04/2019 14:06	23/04/2019 14:09	0	100	155	1	23/04/2019 14:09	R_1jkNxSwheFoNqh6	anonymous	EN	0	0	1	0	0	0	0	0	0	0	2	4	2	3	2	5	5	5	4	2	4	5	3	4	4	3	4	3	4	2	1	40	California	SSS|PRD|ENV	0
23/04/2019 14:06	23/04/2019 14:09	0	100	161	1	23/04/2019 14:09	R_3OqwtYKvBubY0tz	anonymous	EN	0	0	1	0	0	0	0	0	0	0	5	2	5	1	6	2	1	1	1	2	2	2	1	2	2	2	1	1	3	3	1	28	Texas	PRD|SSS|ENV	0
23/04/2019 14:06	23/04/2019 14:09	0	100	139	1	23/04/2019 14:09	R_2SAG46L1xBXQaXK	anonymous	EN	0	0	0	0	1	0	0	0	0	0	1	4	1	5	1	5	5	3	6	2	5	5	4	5	5	4	5	6	5	2	1	30	Texas	ENV|SSS|PRD	0
23/04/2019 14:05	23/04/2019 14:09	0	100	202	1	23/04/2019 14:09	R_2BsxngZ9R0YuO8s	anonymous	EN	0	0	1	0	0	0	0	0	0	0	3	3	1	4	3	5	3	4	5	2	3	5	5	4	3	2	5	2	6	2	2	24	Michigan	SSS|PRD|ENV	0
23/04/2019 14:07	23/04/2019 14:09	0	100	101	1	23/04/2019 14:09	R_10V5DSmKfLD3fcg	anonymous	EN	0	0	0	0	0	0	0	0	0	0	6	4	5	5	4	5	5	4	5	2	6	5	5	5	6	6	6	5	5	3	2	40	Ohio	ENV|SSS|PRD	0
23/04/2019 14:06	23/04/2019 14:09	0	100	164	1	23/04/2019 14:09	R_1dtyzrQhIKCJ3GG	anonymous	EN	0	0	0	0	0	1	0	0	0	0	4	3	3	3	4	3	4	5	3	2	2	5	4	5	5	2	5	1	8	3	2	56	California	PRD|SSS|ENV	0
23/04/2019 14:06	23/04/2019 14:09	0	100	164	1	23/04/2019 14:09	R_1AOsxRME7kNsCOZ	anonymous	EN	0	1	0	0	0	0	0	0	0	0	4	2	2	2	4	4	5	5	3	2	4	5	4	4	5	4	5	3	2	3	1	31	Kentucky	ENV|PRD|SSS	0
23/04/2019 14:06	23/04/2019 14:09	0	100	180	1	23/04/2019 14:09	R_2uqSW2wgb3xeUrI	anonymous	EN	0	0	0	0	0	0	1	0	0	0	1	4	1	4	1	5	5	5	3	2	5	5	1	5	5	3	4	3	5	3	1	46	Florida	PRD|SSS|ENV	0
23/04/2019 14:06	23/04/2019 14:09	0	100	186	1	23/04/2019 14:09	R_1ITuvqPX3h389NN	anonymous	EN	0	0	0	0	1	0	0	0	0	0	4	3	5	3	3	2	5	5	3	2	4	5	3	5	3	2	2	3	5	4	1	27	Florida	ENV|SSS|PRD	0
23/04/2019 14:07	23/04/2019 14:09	0	100	106	1	23/04/2019 14:09	R_2bVJKaFWJ59rqVV	anonymous	EN	0	0	0	0	0	1	0	0	0	0	2	4	2	5	2	4	4	3	2	2	4	5	2	5	5	4	5	4	16	2	1	23	Maryland	SSS|PRD|ENV	0
23/04/2019 14:07	23/04/2019 14:09	0	100	115	1	23/04/2019 14:09	R_0x5gjb35VfkYDXX	anonymous	EN	0	0	0	1	0	0	0	0	0	0	3	3	4	4	2	4	3	5	3	2	4	3	3	5	3	3	4	3	4	3	1	27	New Jersey	SSS|PRD|ENV	0
23/04/2019 14:07	23/04/2019 14:09	0	100	103	1	23/04/2019 14:09	R_NXcCWPII6B2vvfX	anonymous	EN	0	0	0	0	0	0	0	0	0	0	3	3	3	3	3	6	6	6	6	6	6	6	6	6	6	6	6	6	3	2	1	47	Colorado	PRD|SSS|ENV	0
23/04/2019 14:06	23/04/2019 14:09	0	100	184	1	23/04/2019 14:09	R_7Vh2PyoXfwpOagp	anonymous	EN	0	1	0	0	0	0	0	0	0	0	6	1	5	1	6	3	5	5	3	2	1	5	1	4	5	5	3	6	3	3	2	34	California	ENV|SSS|PRD	0
23/04/2019 14:06	23/04/2019 14:09	0	100	176	1	23/04/2019 14:09	R_6QBgUE3OOKIdODf	anonymous	EN	0	0	0	1	0	0	0	0	0	0	2	4	2	3	4	5	5	5	3	2	4	5	2	4	4	2	5	2	3	2	1	53	Maryland	SSS|ENV|PRD	0
23/04/2019 14:05	23/04/2019 14:09	0	100	217	1	23/04/2019 14:09	R_1r0LuTFrE8TOHRf	anonymous	EN	0	0	0	0	1	0	0	0	0	0	2	5	2	5	2	5	5	3	5	2	4	5	3	5	5	4	5	3	6	3	1	36	Arizona	SSS|ENV|PRD	0
23/04/2019 14:07	23/04/2019 14:09	0	100	105	1	23/04/2019 14:09	R_viVWJolTLZcO12h	anonymous	EN	0	0	0	0	1	0	0	0	0	0	3	4	4	3	4	4	3	3	5	2	5	5	3	2	5	5	5	3	6	2	2	27	Kansas	PRD|SSS|ENV	0
23/04/2019 14:07	23/04/2019 14:09	0	100	129	1	23/04/2019 14:09	R_4PLw0FQHC5GwpwZ	anonymous	EN	1	0	0	0	0	0	0	0	0	0	6	1	1	1	6	4	4	3	3	2	5	5	1	5	5	5	5	5	1	3	1	34	Florida	PRD|ENV|SSS	0
23/04/2019 14:06	23/04/2019 14:09	0	100	161	1	23/04/2019 14:09	R_3QJAJ8QHxrJ6uOa	anonymous	EN	0	0	0	0	0	1	0	0	0	0	1	5	1	6	1	4	5	4	5	2	5	6	5	5	5	5	4	5	6	3	1	31	Nebraska	SSS|PRD|ENV	0
23/04/2019 14:07	23/04/2019 14:09	0	100	147	1	23/04/2019 14:09	R_1itDa58zzv1Tdhw	anonymous	EN	0	0	0	1	0	0	0	0	0	0	4	2	2	3	5	4	4	4	5	2	2	4	1	5	5	4	1	1	4	2	1	40	Oregon	PRD|SSS|ENV	0
23/04/2019 14:08	23/04/2019 14:09	0	100	42	1	23/04/2019 14:09	R_1fZS7GXCAK7eL4S	anonymous	EN	0	1	0	0	0	0	0	0	0	0	5	4	4	5	5	5	4	4	4	2	5	5	4	4	5	5	5	5	2	2	2	32	Ohio	PRD|SSS|ENV	1
23/04/2019 14:07	23/04/2019 14:09	0	100	140	1	23/04/2019 14:09	R_2YPtMBK4O7t1x78	anonymous	EN	0	0	1	0	0	0	0	0	0	0	4	2	1	1	6	5	5	5	2	2	1	5	1	4	5	1	5	1	4	2	1	37	California	PRD|SSS|ENV	0
23/04/2019 14:06	23/04/2019 14:09	0	100	221	1	23/04/2019 14:09	R_1mXgCzbtAFgFQfJ	anonymous	EN	0	0	0	1	0	0	0	0	0	0	2	5	2	5	2	4	4	4	3	2	3	5	5	5	5	4	3	3	5	3	2	50	California	SSS|PRD|ENV	0
23/04/2019 14:06	23/04/2019 14:09	0	100	196	1	23/04/2019 14:09	R_3iInYbZGXTJP9qe	anonymous	EN	0	0	0	0	0	1	0	0	0	0	3	4	5	4	3	3	4	3	4	2	4	3	2	3	4	4	3	3	5	3	2	30	California	ENV|PRD|SSS	0
23/04/2019 14:06	23/04/2019 14:09	0	100	166	1	23/04/2019 14:09	R_3fkK3veVLmul3kz	anonymous	EN	0	0	0	1	0	0	0	0	0	0	2	5	1	5	1	5	5	2	2	2	2	5	4	5	5	1	2	1	8	2	1	56	Louisiana	ENV|PRD|SSS	0
23/04/2019 14:06	23/04/2019 14:09	0	100	190	1	23/04/2019 14:09	R_3pijTsM4MYkAuP3	anonymous	EN	0	0	0	1	0	0	0	0	0	0	2	1	2	1	3	4	4	4	3	2	4	5	3	5	5	1	2	1	4	4	1	53	Texas	ENV|SSS|PRD	0
23/04/2019 14:06	23/04/2019 14:09	0	100	181	1	23/04/2019 14:09	R_ZCCYDyVUwtaqDn3	anonymous	EN	0	0	0	0	0	0	0	1	0	0	4	3	5	3	5	4	3	5	4	2	4	3	4	2	4	4	3	5	10	3	1	29	California	SSS|PRD|ENV	0
23/04/2019 14:08	23/04/2019 14:09	0	100	75	1	23/04/2019 14:09	R_3q9jExJhOc21Kqr	anonymous	EN	0	0	1	0	0	0	0	0	0	0	5	2	4	2	5	4	5	5	2	2	1	5	1	5	4	5	2	5	2	3	2	27	Oregon	SSS|PRD|ENV	0
23/04/2019 14:07	23/04/2019 14:09	0	100	128	1	23/04/2019 14:09	R_1qfgXzcP3D57Ekh	anonymous	EN	0	0	0	1	0	0	0	0	0	0	4	5	4	3	4	4	4	5	3	2	4	3	2	4	4	3	3	4	3	3	2	25	Texas	SSS|ENV|PRD	1
23/04/2019 14:06	23/04/2019 14:09	0	100	233	1	23/04/2019 14:09	R_3GuJGyDr4LT0ZEA	anonymous	EN	0	0	0	0	1	0	0	0	0	0	4	3	4	3	4	4	3	4	2	2	4	4	1	5	5	2	2	1	5	2	1	50	Washington	PRD|SSS|ENV	0
23/04/2019 14:07	23/04/2019 14:10	0	100	151	1	23/04/2019 14:10	R_2rUzE0zB2UivVUQ	anonymous	EN	0	0	0	1	0	0	0	0	0	0	1	6	1	6	1	2	5	5	4	2	2	5	1	5	5	2	5	1	5	3	2	60	Washington	SSS|ENV|PRD	0
23/04/2019 14:06	23/04/2019 14:10	0	100	230	1	23/04/2019 14:10	R_3KK07NRkXktwHON	anonymous	EN	1	0	0	0	0	0	0	0	0	0	5	2	5	3	5	5	5	5	5	2	4	5	3	5	4	5	4	5	2	2	1	34	Texas	ENV|SSS|PRD	0
23/04/2019 14:07	23/04/2019 14:10	0	100	122	1	23/04/2019 14:10	R_e40BVMeIzz9LVFn	anonymous	EN	0	0	0	0	0	0	1	0	0	0	1	5	1	5	1	5	4	1	2	2	4	5	5	5	5	1	1	1	12	4	1	35	Texas	ENV|PRD|SSS	0
23/04/2019 14:08	23/04/2019 14:10	0	100	74	1	23/04/2019 14:10	R_enSMkVawYYHgw0N	anonymous	EN	0	0	0	0	0	1	0	0	0	0	4	3	2	2	3	2	2	3	2	2	4	3		3	2	2	1	2	6	3	1	30	Iowa	SSS|ENV|PRD	0
23/04/2019 14:06	23/04/2019 14:10	0	100	200	1	23/04/2019 14:10	R_2YX5LrqsPeHa535	anonymous	EN	0	0	0	0	0	1	0	0	0	0	4	2	3	3	3	3	3	4	2	2	3	5	1	5	4	2	2	4	6	3	1	36	Florida	SSS|PRD|ENV	0
23/04/2019 14:06	23/04/2019 14:10	0	100	228	1	23/04/2019 14:10	R_2ZP1PjG6CMsFjVg	anonymous	EN	0	0	1	0	0	0	0	0	0	0	2	4	1	4	5	3	5	2	3	2	3	5	1	4	2	2	4	2	4	2	1	54	Alabama	ENV|PRD|SSS	0
23/04/2019 14:08	23/04/2019 14:10	0	100	92	1	23/04/2019 14:10	R_zflsciotTnGqNXz	anonymous	EN	0	0	0	0	0	1	0	0	0	0	1	5	1	6	1	4	4	4	1	2	4	5	5	5	5	4	5	1	7	3	2	25	Florida	PRD|ENV|SSS	0
23/04/2019 14:07	23/04/2019 14:10	0	100	160	1	23/04/2019 14:10	R_3g5eFFdU4Wg4cAm	anonymous	EN	0	0	0	0	0	0	0	0	0	0	3	4	2	2	3	3	5	2	5	2	5	1	6	5	1	3	3	4	3	3	1	25	Texas	PRD|SSS|ENV	1
23/04/2019 14:06	23/04/2019 14:10	0	100	230	1	23/04/2019 14:10	R_2pM1nIBD8czgJLq	anonymous	EN	0	0	0	1	0	0	0	0	0	0	2	3	1	3	2	4	5	5	5	2	3	4	2	2	4	1	4	1	6	2	2	42	Georgia	ENV|PRD|SSS	0
23/04/2019 14:06	23/04/2019 14:10	0	100	244	1	23/04/2019 14:10	R_11ZK2jkRVJVG3Yl	anonymous	EN	0	0	0	1	0	0	0	0	0	0	3	3	3	2	4	5	5	4	4	2	4	5	5	5	5	2	4	3	4	3	2	55	California	PRD|SSS|ENV	0
23/04/2019 14:05	23/04/2019 14:10	0	100	256	1	23/04/2019 14:10	R_2awtToKQcQvfzcp	anonymous	EN	0	0	0	0	1	0	0	0	0	0	2	4	2	4	4	5	5	2	5	2	5	5	1	5	5	4	4	4	13	3	1	32	Florida	ENV|SSS|PRD	0
23/04/2019 14:06	23/04/2019 14:10	0	100	248	1	23/04/2019 14:10	R_3323kqoCtw7i1zp	anonymous	EN	0	0	0	0	0	1	0	0	0	0	3	5	3	5	2	5	5	5	5	2	5	5	1	5	5	5	5	5	12	4	2	52	Pennsylvania	SSS|PRD|ENV	0
23/04/2019 14:06	23/04/2019 14:10	0	100	241	1	23/04/2019 14:10	R_3QMGnDaFwPjNDxQ	anonymous	EN	0	0	1	0	0	0	0	0	0	0	5	2	4	1	6	5	4	2	5	2	5	4	4	5	3	1	4	2	8	3	2	34	New Jersey	PRD|ENV|SSS	0
23/04/2019 14:08	23/04/2019 14:10	0	100	124	1	23/04/2019 14:10	R_UgS0fk6BSBdewcV	anonymous	EN	1	0	0	0	0	0	0	0	0	0	4	2	4	5	4	2	2	2	2	2	2	5	2	2	2	1	5	5	2	2	2	21	North Carolina	SSS|PRD|ENV	0
23/04/2019 14:08	23/04/2019 14:10	0	100	81	1	23/04/2019 14:10	R_1DtHNN2i5sbgHGF	anonymous	EN	0	0	0	0	0	1	0	0	0	0	2	5	2	5	2	5	5	5	5	2	5	5	5		5	5	5	5	3	3	2	37	Georgia	SSS|ENV|PRD	0
23/04/2019 14:06	23/04/2019 14:10	0	100	232	1	23/04/2019 14:10	R_2zucFMjX8kscBAj	anonymous	EN	0	0	0	0	0	0	1	0	0	0	3	4	2	4	3	4	4	4	4	2	5	5	4	6	4	4	4	4	7	3	2	38	Texas	PRD|ENV|SSS	0
23/04/2019 14:09	23/04/2019 14:10	0	100	78	1	23/04/2019 14:10	R_T7Tqk21A8cdn2fv	anonymous	EN	0	0	0	0	0	1	0	0	0	0	3	4	3	4	2	4	4	4	4	2	4	5	4	5	4	2	4	2	9	4	2	30	Pennsylvania	SSS|PRD|ENV	0
23/04/2019 14:08	23/04/2019 14:10	0	100	110	1	23/04/2019 14:10	R_2Uf7CMk3cZJPZ3H	anonymous	EN	0	0	0	0	0	0	1	0	0	0	5	6	4	6	5	5	4	6	5	2	5	4	6	5	6	5	6	5	9	3	1	29	California	ENV|PRD|SSS	1
23/04/2019 14:09	23/04/2019 14:10	0	100	45	1	23/04/2019 14:10	R_e2Mu0BlqtcjQQpP	anonymous	EN	0	0	0	0	0	0	0	0	0	0	6	5	5	5	4	5	5	6	4	2	5	4	4	5	5	5	4	5	4	2	1	35	Florida	ENV|PRD|SSS	0
23/04/2019 14:06	23/04/2019 14:10	0	100	249	1	23/04/2019 14:10	R_3NEBCMlLJf0dFnO	anonymous	EN	0	0	0	1	0	0	0	0	0	0	3	4	4	3	4	5	4	3	3	2	4	5	4	5	6	5	3	1	10	3	2	32	Ohio	ENV|SSS|PRD	0
23/04/2019 14:06	23/04/2019 14:10	0	100	218	1	23/04/2019 14:10	R_tFYXXW40PKwEcH7	anonymous	EN	0	0	0	0	1	0	0	0	0	0	3	3	3	5	2	4	5	6	5	2	3	5	2	4	3	3	3	2	3	2	2	27	Hawaii	ENV|PRD|SSS	0
23/04/2019 14:08	23/04/2019 14:10	0	100	139	1	23/04/2019 14:10	R_e8lvYg4NXHyvCA9	anonymous	EN	0	0	1	0	0	0	0	0	0	0	4	4	3	4	3	3	4	4	4	2	4	5	2	3	4	4	4	2	3	2	2	58	Georgia	PRD|ENV|SSS	0
23/04/2019 14:09	23/04/2019 14:10	0	100	80	1	23/04/2019 14:10	R_2fdHLRdc7iomPZ6	anonymous	EN	0	0	1	0	0	0	0	0	0	0	5	3	4	3	4	4	5	3	3	2	4	5	2	5	5	3	3	3	2	3	1	25	Ohio	ENV|SSS|PRD	0
23/04/2019 14:06	23/04/2019 14:10	0	100	224	1	23/04/2019 14:10	R_2BbPpZkYZA9UauC	anonymous	EN	0	0	0	0	0	0	1	0	0	0	4	3	4	3	4	2	4	4	3	2	3	5	1	4	4	1	2	5	16	3	2	35	California	SSS|PRD|ENV	0
23/04/2019 14:08	23/04/2019 14:10	0	100	112	1	23/04/2019 14:10	R_3dY3THJFPVZNFFE	anonymous	EN	0	0	1	0	0	0	0	0	0	0	1	6	1	6	1	5	5	5	5	2	5	5	5	5	5	5	5	5	1	2	2	29	Minnesota	SSS|ENV|PRD	0
23/04/2019 14:06	23/04/2019 14:10	0	100	263	1	23/04/2019 14:10	R_swfIMZpO7baxzwt	anonymous	EN	0	0	0	0	0	0	0	0	1	0	1	6	1	6	1	5	5	5	4	2	5	5	1	4	4	5	5	1	11	4	1	50	Texas	SSS|PRD|ENV	0
23/04/2019 14:07	23/04/2019 14:10	0	100	190	1	23/04/2019 14:10	R_1q99hYUcGwR15tM	anonymous	EN	0	0	0	0	0	0	1	0	0	0	1	6	1	5	1	4	5	3	3	2	4	5	3	5	5	3	5	6	9	3	2	26	Pennsylvania	PRD|SSS|ENV	0
23/04/2019 14:07	23/04/2019 14:10	0	100	166	1	23/04/2019 14:10	R_2xY8u9wBUb3IUQB	anonymous	EN	0	0	0	0	1	0	0	0	0	0	2	4	2	4	2	5	5	5	5	2	5	5	5	5	5	5	5	2	6	2	2	40	Florida	ENV|PRD|SSS	0
23/04/2019 14:07	23/04/2019 14:10	0	100	216	1	23/04/2019 14:10	R_uvHCo9fCdkt1rTr	anonymous	EN	0	0	0	1	0	0	0	0	0	0	3	5	4	5	3	4	5	4	5	2	5	5	4	5	5	4	5	1	3	2	1	58	Michigan	PRD|SSS|ENV	0
23/04/2019 14:06	23/04/2019 14:10	0	100	259	1	23/04/2019 14:10	R_37CAE4gQ6iXgcnL	anonymous	EN	0	0	0	0	1	0	0	0	0	0	2	4	2	3	2	5	4	5	5	2	5	6	4	4	3	4	5	4	9	3	1	50	Colorado	SSS|PRD|ENV	0
23/04/2019 14:08	23/04/2019 14:10	0	100	104	1	23/04/2019 14:10	R_R8KGHwkpckairIZ	anonymous	EN	0	0	1	0	0	0	0	0	0	0	2	4	2	4	2	5	5	5	5	2	5	5	5	5	4	5	5	2	3	2	3	25	New York	ENV|SSS|PRD	0
23/04/2019 14:08	23/04/2019 14:10	0	100	107	1	23/04/2019 14:10	R_dnT9IFNetxo6IKt	anonymous	EN	0	0	0	0	0	0	0	0	0	0	4	3	5	1	6	4	3	1	2	1	6	4	5	2	3	3	3	3	4	3	2	33	Florida	SSS|ENV|PRD	0
23/04/2019 14:06	23/04/2019 14:10	0	100	235	1	23/04/2019 14:10	R_3rG3ETKmHUjFrzF	anonymous	EN	0	0	0	0	0	0	1	0	0	1	5	4	5	4	5	5	4	3	4	2	5	4	3	3	4	4	3	4	5	2	1	33	New York	SSS|PRD|ENV	0
23/04/2019 14:07	23/04/2019 14:10	0	100	211	1	23/04/2019 14:10	R_3ew6lf7QfWwZQ90	anonymous	EN	0	0	1	0	0	0	0	0	0	0	3	3	1	1	3	4	5	4	5	2	4	5	4	5	4	1	3	1	4	2	2	62	Florida	SSS|PRD|ENV	0
23/04/2019 14:08	23/04/2019 14:10	0	100	115	1	23/04/2019 14:10	R_6JuxEuwpmGtDQxX	anonymous	EN	0	0	0	1	0	0	0	0	0	0	2	3	2	3	2	5	4	2	4	2	3	4	2	5	4	4	2	5	4	2	2	33	Florida	PRD|ENV|SSS	0
23/04/2019 14:08	23/04/2019 14:10	0	100	114	1	23/04/2019 14:10	R_3fZT6dABe81EcCE	anonymous	EN	0	0	0	0	0	1	0	0	0	0	3	4	2	5	3	4	2	3	4	2	4	5	2	5	3	2	4	4	9	3	1	27	Minnesota	ENV|PRD|SSS	0
23/04/2019 14:08	23/04/2019 14:10	0	100	118	1	23/04/2019 14:10	R_2t8Y994AAx2ZnVP	anonymous	EN	0	0	0	0	0	0	0	1	0	0	2	4	1	4	2	5	5	5	5	2	5	5	1	5	5	4	3	1	16	2	1	38	California	SSS|PRD|ENV	0
23/04/2019 14:08	23/04/2019 14:10	0	100	125	1	23/04/2019 14:10	R_1mJCy52REftqdXt	anonymous	EN	0	0	0	0	1	0	0	0	0	0	2	3	1	3	2	4	5	4	3	2	4	5	2	5	4	2	5	3	5	2	1	33	Florida	SSS|ENV|PRD	0
23/04/2019 14:09	23/04/2019 14:10	0	100	83	1	23/04/2019 14:10	R_3OdDhwggyL1lST1	anonymous	EN	0	0	0	0	0	1	0	0	0	0	2	2	4	2	5	4	5	5	5	2	2	5	2	5	2	2	5	4	5	3	1	23	Georgia	PRD|SSS|ENV	0
23/04/2019 14:07	23/04/2019 14:10	0	100	222	1	23/04/2019 14:10	R_3CJIVSVZfLZe2Kl	anonymous	EN	0	0	0	0	0	0	0	0	0	0	3	4	5	5	5	4	5	5	3	2	5	5	5	4	4	5	4	5	8	4	1	32	Alaska	SSS|ENV|PRD	1
23/04/2019 14:09	23/04/2019 14:11	0	100	96	1	23/04/2019 14:11	R_1C24p3wFxZZwkaY	anonymous	EN	0	0	0	0	0	0	0	0	0	0	4	5	5	6	4	5	5	6	5	2	5	4	5	3	5	5	5	6	10	3	2	25	Virginia	ENV|PRD|SSS	0
23/04/2019 14:06	23/04/2019 14:11	0	100	308	1	23/04/2019 14:11	R_10phSWED8gMRczk	anonymous	EN	0	0	0	0	1	0	0	0	0	0	2	4	2	4	2	4	5	5	4	2	5	5	4	5	5	4	5	3	8	3	2	38	North Carolina	SSS|ENV|PRD	0
23/04/2019 14:06	23/04/2019 14:11	0	100	308	1	23/04/2019 14:11	R_3PN9F9BnPwl0uch	anonymous	EN	0	0	0	0	0	0	1	0	0	0	4	4	4	5	4	5	5	4	5	2	4	5	2	4	5	5	4	5	11	3	2	27	California	SSS|PRD|ENV	0
23/04/2019 14:09	23/04/2019 14:11	0	100	128	1	23/04/2019 14:11	R_2dmY1ddyHjz3rzD	anonymous	EN	0	0	0	0	0	1	0	0	0	0	1	3	1	4	1	5	5	3	5	2	4	5	1	5	3	5	5	1	7	3	1	28	California	ENV|SSS|PRD	0
23/04/2019 14:06	23/04/2019 14:11	0	100	271	1	23/04/2019 14:11	R_2V2VAgqabBOOR5d	anonymous	EN	0	0	1	0	0	0	0	0	0	0	4	5	4	4	4	4	5	5	4	2	4	5	4	4	3	3	2	3	2	2	1	28	California	SSS|ENV|PRD	0
23/04/2019 14:10	23/04/2019 14:11	0	100	60	1	23/04/2019 14:11	R_XSXFquezglaER5n	anonymous	EN	0	0	0	0	1	0	0	0	0	0	3	2	4	5	3	2	4	2	3	2	3	2	3	1	3	2	4	2	4	2	1	20	Florida	SSS|ENV|PRD	0
23/04/2019 14:06	23/04/2019 14:11	0	100	292	1	23/04/2019 14:11	R_3Gq6Ejj9BzGrJDD	anonymous	EN	0	0	1	0	0	0	0	0	0	0	4	3	2	2	4	4	4	4	2	2	3	4	2	4	4	2	4	4	4	3	2	35	California	PRD|SSS|ENV	0
23/04/2019 14:09	23/04/2019 14:11	0	100	125	1	23/04/2019 14:11	R_9QPyjBwYTdNdNjX	anonymous	EN	0	0	1	0	0	0	0	0	0	0	6	2	3	1	6	4	5	4	5	2	4	5	2	5	4	2	5	2	5	2	2	24	Oregon	SSS|ENV|PRD	0
23/04/2019 14:08	23/04/2019 14:11	0	100	200	1	23/04/2019 14:11	R_1FP9Hpwtj7ia5SB	anonymous	EN	0	0	0	0	0	0	0	1	0	0	4	2	6	3	5	4	3	5	4	2	5	2	5	3	5	4	2	5	7	3	1	29	Texas	SSS|ENV|PRD	0
23/04/2019 14:06	23/04/2019 14:11	0	100	306	1	23/04/2019 14:11	R_3FQlwbJOD7SJ70u	anonymous	EN	0	0	0	0	0	0	0	1	0	0	1	5	2	6	2	5	5	5	5	2	4	5	4	5	3	3	4	3	16	3	1	43	Massachusetts	ENV|PRD|SSS	0
23/04/2019 14:06	23/04/2019 14:11	0	100	278	1	23/04/2019 14:11	R_1ihAp5kHGwaua5s	anonymous	EN	0	0	0	0	1	0	0	0	0	0	3	2	3	3	3	4	4	3	4	2	3	4	2	4	2	2	2	2	5	3	1	29	Massachusetts	SSS|PRD|ENV	0
23/04/2019 14:10	23/04/2019 14:11	0	100	80	1	23/04/2019 14:11	R_2aFgqcNv1eo7V52	anonymous	EN	0	0	0	0	0	1	0	0	0	0	3	4	3	4	4	4	5	2	5	2	4	5	4	5	5		1	2	7	3	2	25	North Carolina	SSS|PRD|ENV	0
23/04/2019 14:09	23/04/2019 14:11	0	100	99	1	23/04/2019 14:11	R_1Fs64sCiASWG2y4	anonymous	EN	0	0	1	0	0	0	0	0	0	0	5	2	5	1	5	4	4	2	3	2	3	5	3	6	5	6	3	6	5	2	1	46	Pennsylvania	PRD|SSS|ENV	0
23/04/2019 14:10	23/04/2019 14:11	0	100	91	1	23/04/2019 14:11	R_3MKItIB90P9Vn7I	anonymous	EN	0	0	0	0	1	0	0	0	0	0	1	6	1	6	4	5	5	5	5	2	5	5	1	3	5	4	4	4	6	2	1	31	Louisiana	ENV|PRD|SSS	0
23/04/2019 14:06	23/04/2019 14:11	0	100	324	1	23/04/2019 14:11	R_YVPMCGB5MNDGu1H	anonymous	EN	0	0	0	1	0	0	0	0	0	0	5	1	4	1	5	4	5	5	3	2	4	5	4	5	5	5	5	3	8	3	1	32	New York	SSS|PRD|ENV	0
23/04/2019 14:09	23/04/2019 14:11	0	100	165	1	23/04/2019 14:11	R_1Iuu4wx6sfCyhRR	anonymous	EN	0	0	0	1	0	0	0	0	0	0	4	2	3	2	5	4	5	4	4	2	5	5	2	5	5	2	5	2	4	2	2	39	New Jersey	PRD|SSS|ENV	0
23/04/2019 14:05	23/04/2019 14:11	0	100	365	1	23/04/2019 14:11	R_2yeFwMPE8FCSi2x	anonymous	EN	0	0	1	0	0	0	0	0	0	0	4	1	1	1	2	2	5	5	1	2	2	5	1	5	5	1	1	1	2	2	1	60	Pennsylvania	ENV|PRD|SSS	0
23/04/2019 14:10	23/04/2019 14:11	0	100	64	1	23/04/2019 14:11	R_1nT5EhXAzkS4ZKL	anonymous	EN	0	0	0	1	0	0	0	0	0	0	1	6	1	5	1	5	5	5	5	2	5	5	3	5	5	5	5	5	3	3	1	27	Illinois	ENV|SSS|PRD	0
23/04/2019 14:06	23/04/2019 14:11	0	100	319	1	23/04/2019 14:11	R_2B3sI88kXmgMNna	anonymous	EN	0	0	0	0	1	0	0	0	0	0	4	2	3	4	2	5	6	4	5	2	6	4	3	6	4	3	5	4	3	3	1	25	Massachusetts	ENV|PRD|SSS	0
23/04/2019 14:11	23/04/2019 14:11	0	100	43	1	23/04/2019 14:11	R_3ne1OJaS16aL91w	anonymous	EN	0	0	0	0	1	0	0	0	0	0	2	5	2	4	2	5	6	4	4	2	5	4	4	4		4	4	4	10	2	1	19	Ohio	ENV|PRD|SSS	0
23/04/2019 14:06	23/04/2019 14:12	0	100	347	1	23/04/2019 14:12	R_3R3qviLo5f6ovso	anonymous	EN	0	1	0	0	0	0	0	0	0	0	6	1	6	1	6	1	5	1	1	2	1	1	6	6	6	6	1	4	3	2	1	29	Connecticut	ENV|PRD|SSS	0
23/04/2019 14:09	23/04/2019 14:12	0	100	171	1	23/04/2019 14:12	R_2aOEHWwjvpY8LgM	anonymous	EN	0	0	1	0	0	0	0	0	0	0	2	3	2	3	3	4	1	5	4	2	2	5	1	5	3	3	4	3	4	2	2	42	Oregon	ENV|PRD|SSS	0
23/04/2019 14:09	23/04/2019 14:12	0	100	132	1	23/04/2019 14:12	R_3RrYxnABFwZs98k	anonymous	EN	0	0	1	0	0	0	0	0	0	0	2	4	1	4	1	5	5	5	4	2	5	5	6	5	5	5	5	3	5	2	2	54	Pennsylvania	ENV|PRD|SSS	0
23/04/2019 14:10	23/04/2019 14:12	0	100	111	1	23/04/2019 14:12	R_1exVoQRoepwybgW	anonymous	EN	0	0	0	0	1	0	0	0	0	0	3	4	3	4	3	5	4	4	5	2	4	5	5	5	4	5	4	6	5	2	2	31	New York	PRD|SSS|ENV	0
23/04/2019 14:06	23/04/2019 14:12	0	100	348	1	23/04/2019 14:12	R_pc6ixihvxQ9m30R	anonymous	EN	0	0	0	0	0	0	1	1	0	0	1	6	1	6	1	4	5	4	5	2	4	5	5	5	5	4	5	5	5	3	2	26	California	PRD|ENV|SSS	0
23/04/2019 14:06	23/04/2019 14:12	0	100	348	1	23/04/2019 14:12	R_1DVghUDcgDy09TG	anonymous	EN	0	0	0	0	1	0	0	0	0	0	1	5	1	3	2	4	4	3	2	2	3	5	5	3	3	1	5	1	11	2	2	23	Ohio	SSS|ENV|PRD	0
23/04/2019 14:10	23/04/2019 14:12	0	100	104	1	23/04/2019 14:12	R_2U4QIjkw25htLvT	anonymous	EN	0	0	0	0	0	0	0	1	0	0	5	4	4	5	2	5	5	4	5	2	4	5	4	6	5	5	4	5	10	3	1	29	Pennsylvania	PRD|SSS|ENV	0
23/04/2019 14:06	23/04/2019 14:12	0	100	382	1	23/04/2019 14:12	R_1mUTZUGHyUvysh7	anonymous	EN	0	0	0	0	0	0	1	0	0	0	3	3	2	4	3	5	2	4	4	2	4	5	4	5	4	2	5	2	16	4	1	38	California	PRD|SSS|ENV	0
23/04/2019 14:06	23/04/2019 14:12	0	100	361	1	23/04/2019 14:12	R_ymzCrSKSkL2pYRz	anonymous	EN	0	0	0	0	1	0	0	0	0	0	5	2	5	2	5	5	5	2	5	2	5	5	1	5	5	2	4	2	3	3	2	48	South Carolina	PRD|ENV|SSS	0
23/04/2019 14:11	23/04/2019 14:12	0	100	86	1	23/04/2019 14:12	R_1j9sH3fayuaUP5t	anonymous	EN	0	0	0	1	0	0	0	0	0	0	2	2	1	3	2	2	5	5	3	2	2	5	2	4	3	3	3	2	5	3	1	31	California	PRD|SSS|ENV	0
23/04/2019 14:06	23/04/2019 14:12	0	100	358	1	23/04/2019 14:12	R_1eRCjGV6yvDrIwM	anonymous	EN	0	1	0	0	0	0	0	0	0	0	2	4	1	4	1	5	5	5	5	2	4	5	2	5	4	5	4	4	2	2	1	29	New York	ENV|SSS|PRD	0
23/04/2019 14:07	23/04/2019 14:12	0	100	293	1	23/04/2019 14:12	R_NVmKPufWQHSUT5f	anonymous	EN	0	0	0	0	0	0	0	0	0	0	1	5	5	1	1	6	1	1	4	2	3	6	1	3	3	6	2	1	5	4	1	36	Texas	PRD|SSS|ENV	1
23/04/2019 14:08	23/04/2019 14:12	0	100	224	1	23/04/2019 14:12	R_117uxwn5b5E8UA5	anonymous	EN	0	0	0	0	0	0	0	0	0	0	3	4	3	3	4	3	4	4	5	2	4	2	4	3	4	3	3	5	3	1	1	32	California	SSS|PRD|ENV	0
23/04/2019 14:11	23/04/2019 14:12	0	100	63	1	23/04/2019 14:12	R_1NzxxHXfWvgXye7	anonymous	EN	0	0	0	0	0	0	0	0	0	0	4	5	5	6	3	5	6	6	5	2	5	5	6	6	5	5	6	6	9	3	2	25	Virginia	ENV|PRD|SSS	0
23/04/2019 14:06	23/04/2019 14:12	0	100	356	1	23/04/2019 14:12	R_1CEpuc7Isp2EACi	anonymous	EN	0	0	0	1	0	0	0	0	0	0	5	2	2	2	5	5	5	5	5	2	5	5	4	5	4	4	4	4	4	3	2	38	Florida	PRD|SSS|ENV	0
23/04/2019 14:10	23/04/2019 14:12	0	100	120	1	23/04/2019 14:12	R_2DUH2TESKX93tYH	anonymous	EN	0	0	0	0	0	0	0	0	1	0	1	6	1	6	1	5	4	5	5	2	4	5	4	4	5	4	5	5	9	3	1	54	Florida	SSS|ENV|PRD	0
23/04/2019 14:06	23/04/2019 14:12	0	100	338	1	23/04/2019 14:12	R_3lGt8N7JkaJWjOn	anonymous	EN	0	0	0	0	1	0	0	0	0	0	2	4	2	3	4	3	2	1	2	2	3	4	2	5	3	5	4	4	5	3	1	29	New York	SSS|PRD|ENV	0
23/04/2019 14:06	23/04/2019 14:12	0	100	348	1	23/04/2019 14:12	R_27j5W6L7rbxSxDl	anonymous	EN	0	0	0	0	0	1	0	0	0	0	2	5	3	2	2	5	5	4	4	2	4	5	4	5	5	3	5	4	13	3	1	32	Pennsylvania	ENV|PRD|SSS	0
23/04/2019 14:06	23/04/2019 14:12	0	100	352	1	23/04/2019 14:12	R_yWvEv5pIIpheuid	anonymous	EN	0	0	0	0	0	0	0	1	0	0	1	6	1	6	1	5	5	5	5	2	5	5	5	5	5	5	5	1	15	2	1	30	Texas	PRD|SSS|ENV	0
23/04/2019 14:11	23/04/2019 14:12	0	100	89	1	23/04/2019 14:12	R_2zoOeYaRWhwD1Ls	anonymous	EN	0	0	0	0	0	1	0	0	0	0	1	4	1	4	1	5	5	5	4	2	4	5	5	5	4	2	4	1	11	2	2	36	New Hampshire	ENV|PRD|SSS	0
23/04/2019 14:05	23/04/2019 14:12	0	100	415	1	23/04/2019 14:12	R_3p59uo2TwSZGLlg	anonymous	EN	0	0	0	0	0	0	0	1	0	0	5	2	4	1	3	2	4	1	5	2	6	5	1	5	4	2	6	6	5	3	1	35	Florida	PRD|ENV|SSS	0
23/04/2019 14:06	23/04/2019 14:12	0	100	371	1	23/04/2019 14:12	R_BVY9nOH0oTer8JP	anonymous	EN	0	0	0	0	0	1	0	0	0	0	1	5	1	5	1	5	5	4	4	2	4	5	1	5	5	2	5	2	4	3	1	36	Texas	ENV|SSS|PRD	0
23/04/2019 14:10	23/04/2019 14:12	0	100	167	1	23/04/2019 14:12	R_1doX4JQYLC7PveM	anonymous	EN	0	0	0	1	0	0	0	0	0	0	1	1	1	1	1	4	4	5	4	2	4	5	5	4	5	1	2	1	2	2	2	61	Oregon	ENV|SSS|PRD	0
23/04/2019 14:06	23/04/2019 14:12	0	100	396	1	23/04/2019 14:12	R_3kNUt7Ez4xnht9U	anonymous	EN	0	0	0	0	1	0	0	0	0	0	2	2	2	2	2	3	4	4	3	2	3	5	2	4	4	2	3	2	9	3	2	55	Florida	SSS|PRD|ENV	0
23/04/2019 14:10	23/04/2019 14:12	0	100	122	1	23/04/2019 14:12	R_W8vkDmq1mz7OTRL	anonymous	EN	0	0	0	0	0	1	0	0	0	0	1	4	2	4	1	4	5	4	2	2	4	5	1	2	5	2	5	1	7	3	1	35	Michigan	ENV|SSS|PRD	0
23/04/2019 14:09	23/04/2019 14:12	0	100	186	1	23/04/2019 14:12	R_3HqdBmIZrqUy2wI	anonymous	EN	0	1	0	0	0	0	0	0	0	0	4	5	2	4	4	3	5	4	3	2	2	4	5	4	3	3	2	4	2	3	2	30	Florida	ENV|PRD|SSS	0
23/04/2019 14:07	23/04/2019 14:12	0	100	344	1	23/04/2019 14:12	R_2PAUJV8GvXgn0Fo	anonymous	EN	0	0	0	0	0	0	1	0	0	0	1	1	1	1	1	4	4	5	5	2	4	5	1	6	6	4	5	5	3	2	1	55	Wisconsin	PRD|SSS|ENV	0
23/04/2019 14:06	23/04/2019 14:13	0	100	378	1	23/04/2019 14:13	R_31XlJJkvBpBpvYE	anonymous	EN	0	0	0	1	0	0	0	0	0	0	2	4	2	4	2	5	5	4	4	2	4	5	5	5	5	5	5	4	3	3	1	30	Virginia	PRD|ENV|SSS	0
23/04/2019 14:11	23/04/2019 14:13	0	100	107	1	23/04/2019 14:13	R_cNNErepULcNp47n	anonymous	EN	0	0	0	1	0	0	0	0	0	0	4	2	1	2	5	4	4	5	3	2	2	5	5	5	2	4	4	1	8	3	1	54	New Jersey	ENV|SSS|PRD	0
23/04/2019 14:05	23/04/2019 14:13	0	100	462	1	23/04/2019 14:13	R_1LFElPXXwuoCDRI	anonymous	EN	0	0	0	0	0	1	0	0	0	0	3	4	2	4	3	4	4	4	3	2	4	5	2	4	4	3	4	3	9	4	1	36	Illinois	SSS|PRD|ENV	0
23/04/2019 14:06	23/04/2019 14:13	0	100	429	1	23/04/2019 14:13	R_2QrD97GKjGuBVrW	anonymous	EN	0	1	0	0	0	0	0	0	0	0	5	3	4	3	4	4	5	2	2	2	3	5	1	5	4	1	4	1	4	2	2	30	South Carolina	SSS|PRD|ENV	0
23/04/2019 14:07	23/04/2019 14:13	0	100	345	1	23/04/2019 14:13	R_3k0SiG8h9GgFxtT	anonymous	EN	0	0	1	0	0	0	0	0	0	0	1	1	1	1	1	3	1	3	1	2	2	4	2	3	3	1	1	1	2	3	1	37	Ohio	ENV|SSS|PRD	0
23/04/2019 14:10	23/04/2019 14:13	0	100	168	1	23/04/2019 14:13	R_1mqqRJl9QH4Cezn	anonymous	EN	0	0	1	0	0	0	0	0	0	0	1	4	1	4	1	5	5	2	2	2	5	5	2	5	4	2	5	1	4	2	1	34	California	ENV|PRD|SSS	0
23/04/2019 14:08	23/04/2019 14:13	0	100	287	1	23/04/2019 14:13	R_1GHcTHRcyFhRwnn	anonymous	EN	1	0	0	0	0	0	0	0	0	0	2	2	6	3	5	2	2	5	5	2	3	4	4	5	3	3	5	5	1	3	1	23	Minnesota	SSS|PRD|ENV	0
23/04/2019 14:08	23/04/2019 14:13	0	100	300	1	23/04/2019 14:13	R_1k0vuiYcSxL11dQ	anonymous	EN	0	0	0	0	1	0	0	0	0	0	1	5	1	5	2	5	4	3	6	2	2	6	1	3	6	6	6	6	3	2	2	31	Florida	SSS|PRD|ENV	0
23/04/2019 14:07	23/04/2019 14:13	0	100	349	1	23/04/2019 14:13	R_1IWWtswSAboQnW0	anonymous	EN	0	0	1	0	0	0	0	0	0	0	2	2	1	2	1	5	4	4	5	2	4	4	5	4	4	4	4	4	4	4	1	37	Illinois	ENV|PRD|SSS	0
23/04/2019 14:07	23/04/2019 14:13	0	100	372	1	23/04/2019 14:13	R_3nDx4qaTVG1mWaE	anonymous	EN	0	0	0	0	0	1	0	0	0	0	4	2	5	3	6	5	5	4	4	2	4	5	3	5	5	4	3	1	11	2	1	35	New Jersey	ENV|SSS|PRD	0
23/04/2019 14:09	23/04/2019 14:14	0	100	255	1	23/04/2019 14:14	R_b73KFK838Wpk1ln	anonymous	EN	0	0	0	1	0	0	0	0	0	0	2	3	4	4	3	4	6	5	5	2	3	6	3	5	4	4	3	3	5	3	1	33	New York	ENV|SSS|PRD	0
23/04/2019 14:12	23/04/2019 14:14	0	100	78	1	23/04/2019 14:14	R_3sbEFEaG84yFQtP	anonymous	EN	0	0	0	0	0	0	0	0	0	0	1	2	3	3	3	3	2	3	3	3	3	4	5	4	4	2	3	2	8	2	2	24	Oregon	SSS|PRD|ENV	0
23/04/2019 14:11	23/04/2019 14:14	0	100	165	1	23/04/2019 14:14	R_UG9t8ZZIGl6iXUR	anonymous	EN	0	0	0	0	0	0	0	0	1	0	1	6	1	6	1	5	5	5	5	2	5	5	3	5	5	5	5	5	6	2	2	26	Rhode Island	PRD|ENV|SSS	0
23/04/2019 14:06	23/04/2019 14:14	0	100	499	1	23/04/2019 14:14	R_1pRTXQq4sL5iiKw	anonymous	EN	0	0	0	0	0	0	0	0	0	0	5	5	4	6	6	6	6	4	5	2	5	5	4	6	6	5	6	6	5	3	1	34	California	SSS|ENV|PRD	0
23/04/2019 14:10	23/04/2019 14:14	0	100	253	1	23/04/2019 14:14	R_2VQRQ22yDuWDW1F	anonymous	EN	0	0	0	0	0	1	0	0	0	0	5	2	4	2	5	3	1	1	3	2	1	3	3	5	1	3	1	2	7	3	2	30	Florida	SSS|ENV|PRD	0
23/04/2019 14:08	23/04/2019 14:14	0	100	356	1	23/04/2019 14:14	R_33qXBSHZbzAkeNF	anonymous	EN	0	0	0	0	1	0	0	0	0	0	6	2	4	3	5	5	5	5	5	2	5	5	5	3	5	5	5	6	3	3	2	35	New York	ENV|PRD|SSS	0
23/04/2019 14:11	23/04/2019 14:14	0	100	204	1	23/04/2019 14:14	R_2vccHAW3wlpN4pZ	anonymous	EN	0	0	0	1	0	0	0	0	0	0	5	2	5	2	5	4	2	2	5	2	5	5	4	5	5	1	2	1	4	2	2	49	Utah	SSS|PRD|ENV	0
23/04/2019 14:06	23/04/2019 14:14	0	100	506	1	23/04/2019 14:14	R_3R3JyQQGvx7qol1	anonymous	EN	0	0	0	1	0	0	0	0	0	0	5	3	3	2	5	5	5	4	5	2	5	5	5	5	4	6	5	6	3	4	2	38	Florida	PRD|ENV|SSS	0
23/04/2019 14:13	23/04/2019 14:14	0	100	108	1	23/04/2019 14:14	R_XhPkFR2TEefBoHf	anonymous	EN	0	0	0	0	0	1	0	0	0	0	5	1	5	1	5	4	5	5	5	2	4	5	1	5	5	1	5	1	5	3	1	45	Florida	ENV|SSS|PRD	0
23/04/2019 14:10	23/04/2019 14:14	0	100	259	1	23/04/2019 14:14	R_1EjorpYM1sVnFeU	anonymous	EN	0	0	0	1	0	0	0	0	0	0	2	3	3	3	3	5	4	5	4	2	4	5	4	5	5	3	4	2	6	3	1	32	Oregon	SSS|PRD|ENV	0
23/04/2019 14:13	23/04/2019 14:14	0	100	76	1	23/04/2019 14:14	R_V2vvXLk2GNKPi1P	anonymous	EN	0	0	0	0	0	1	0	0	0	0	2	5	2	5	2	5	5	4	5	2	4	5	4	5	5	4	4	5	10	3	1	39	Tennessee	SSS|ENV|PRD	0
23/04/2019 14:10	23/04/2019 14:15	0	100	258	1	23/04/2019 14:15	R_3Mnkme24whB5V1W	anonymous	EN	0	0	1	0	0	0	0	0	0	0	6	1	6	1	6	4	1	5	5	2	5	5	1	1	5	2	1	1	2	3	1	62	Minnesota	ENV|PRD|SSS	0
23/04/2019 14:11	23/04/2019 14:15	0	100	189	1	23/04/2019 14:15	R_3MKYsfJd7SZcBr4	anonymous	EN	0	0	0	0	0	1	0	0	0	0	2	3	1	1	1	3	4	5	4	2	5	5	2	3	4	4	5	1	8	4	2	43	West Virginia	PRD|SSS|ENV	0
23/04/2019 14:06	23/04/2019 14:15	0	100	502	1	23/04/2019 14:15	R_2OUpVwQJIXY4dd8	anonymous	EN	0	0	0	0	0	0	1	0	0	0	1	6	1	6	1	5	5	4	5	2	5	5	4	5	5	5	4	5	5	3	2	64	Nevada	PRD|SSS|ENV	0
23/04/2019 14:13	23/04/2019 14:15	0	100	90	1	23/04/2019 14:15	R_1DAToIuzKQyX5O1	anonymous	EN	0	0	1	0	0	0	0	0	0	0	6	1	6	1	6	1	1	1	5	2	1	1	1	1	1	1	1	1	6	3	1	24	Virginia	PRD|SSS|ENV	0
23/04/2019 14:12	23/04/2019 14:15	0	100	167	1	23/04/2019 14:15	R_1Nnr9i2jgXSvCTY	anonymous	EN	0	0	0	0	0	0	1	0	0	0	1	5	1	5	1	5	4	5	5	2	5	4	5	5	4	5	4	4	9	3	2	27	Wisconsin	ENV|SSS|PRD	0
23/04/2019 14:13	23/04/2019 14:15	0	100	117	1	23/04/2019 14:15	R_2fy3GVc35H4xXZq	anonymous	EN	0	0	1	0	0	0	0	0	0	0	1	1	1	1	6	4	5	5	2	2	2	4	1	4	2	1	5	1	4	2	1	46	Pennsylvania	SSS|ENV|PRD	0
23/04/2019 14:13	23/04/2019 14:15	0	100	130	1	23/04/2019 14:15	R_3fSOlxsd2z8FG0K	anonymous	EN	0	0	1	0	0	0	0	0	0	0	1	1	1	1	1	5	4	4	2	2	3	5	3	4	4	3	4	1	3	2	1	32	Connecticut	ENV|PRD|SSS	0
23/04/2019 14:05	23/04/2019 14:15	0	100	579	1	23/04/2019 14:15	R_2TCcUG0hT9ZP4zD	anonymous	EN	0	0	1	0	0	0	0	0	0	0	5	4	4	4	2	5	5	5	4	2	5	5	5	5	5	4	5	4	3	4	1	44	Florida	SSS|PRD|ENV	0
23/04/2019 14:13	23/04/2019 14:15	0	100	133	1	23/04/2019 14:15	R_3HRiodKwlvoerMq	anonymous	EN	0	0	0	0	0	1	0	0	0	0	1	4	1	5	1	5	6	4	5	2	5	6	3	5	6	5	5	6	7	3	1	30	Pennsylvania	ENV|SSS|PRD	0
23/04/2019 14:06	23/04/2019 14:15	0	100	515	1	23/04/2019 14:15	R_1gV1LywSr82MAOL	anonymous	EN	0	0	0	0	0	0	1	0	0	0	4	6	5	4	5	5	6	5	4	2	5	6	5	4	5	5	4	5	6	3	2	48	South Carolina	PRD|ENV|SSS	0
23/04/2019 14:13	23/04/2019 14:15	0	100	128	1	23/04/2019 14:15	R_1QiRkXx0y5NVwJg	anonymous	EN	0	0	1	0	0	0	0	0	0	0	4	2	2	2	5	2	4	4	4	2	5	5	4	4	4	4	4	2	3	3	1	39	New Jersey	PRD|SSS|ENV	0
23/04/2019 14:06	23/04/2019 14:15	0	100	560	1	23/04/2019 14:15	R_3PdUzqytgPYWvWU	anonymous	EN	0	0	0	1	0	0	0	0	0	0	4	4	2	3	3	5	5	5	5	2	4	5	3	5	5	5	5	5	2	3	1	48	Michigan	ENV|SSS|PRD	0
23/04/2019 14:11	23/04/2019 14:15	0	100	294	1	23/04/2019 14:15	R_2fkDUVorhXW4CqR	anonymous	EN	0	0	0	1	0	0	0	0	0	0	4	2	4	2	5	2	4	5	1	2	2	5	5	4	1	5	5	1	4	3	1	36	Florida	SSS|ENV|PRD	0
23/04/2019 14:14	23/04/2019 14:16	0	100	98	1	23/04/2019 14:16	R_3knd3A8rzOT4Nzw	anonymous	EN	0	0	1	0	0	0	0	0	0	0	5	2	4	2	6	4	4	5	4	2	4	5	4	5	5	4	5	1	9	2	1	44	North Carolina	PRD|ENV|SSS	0
23/04/2019 14:15	23/04/2019 14:16	0	100	78	1	23/04/2019 14:16	R_1Lqedh0zWhMctXT	anonymous	EN	0	0	1	0	0	0	0	0	0	0	3	2	1	3	4	4	4	5	4	2	5	5	4	5	3	2	1	2	3	2	1	52	Virginia	SSS|ENV|PRD	0
23/04/2019 14:13	23/04/2019 14:16	0	100	183	1	23/04/2019 14:16	R_1osTzQ9TeJ6HHhy	anonymous	EN	0	0	1	0	0	0	0	0	0	0	2	2	3	3	4	2	3	4	4	2	3	5	4	6	2	6	4	6	2	2	1	29	Tennessee	SSS|PRD|ENV	0
23/04/2019 14:14	23/04/2019 14:16	0	100	109	1	23/04/2019 14:16	R_5py2TDhDJw5CRb3	anonymous	EN	0	0	0	0	0	1	0	0	0	0	3	4	3	4	3	4	4	4	4	2	5	5	5	5	5	5	5	5	6	2	2	30	New York	SSS|ENV|PRD	0
23/04/2019 14:14	23/04/2019 14:16	0	100	115	1	23/04/2019 14:16	R_3eyokSns9cH25h4	anonymous	EN	0	0	0	0	0	0	1	0	0	0	2	1	1	5	1	5	5	2	6	2	6	5	2	5	4	6	1	6	9	2	1	30	New York	PRD|SSS|ENV	0
23/04/2019 14:10	23/04/2019 14:16	0	100	340	1	23/04/2019 14:16	R_3HFwPoaWNqoG6MO	anonymous	EN	0	0	0	0	0	1	0	0	0	0	2	3	3	4	2	5	5	5	4	2	5	5	5	5	2	5	5	5	6	3	2	37	New York	ENV|PRD|SSS	0
23/04/2019 14:08	23/04/2019 14:16	0	100	484	1	23/04/2019 14:16	R_3lz7GEmoSeB5l4f	anonymous	EN	0	0	0	0	0	0	1	0	0	0	2	4	2	4	2	4	4	4	4	2	3	4	4	4	4	3	3	3	10	3	2	22	Ohio	SSS|ENV|PRD	0
23/04/2019 14:15	23/04/2019 14:16	0	100	73	1	23/04/2019 14:16	R_3h5EbMN32qwt5iA	anonymous	EN	0	0	0	1	0	0	0	0	0	0	1	4	1	4	1	6	6	6	6	2	6	6	1	6	6	1	6	6	4	2	2	28	Missouri	PRD|SSS|ENV	0
23/04/2019 14:13	23/04/2019 14:16	0	100	192	1	23/04/2019 14:16	R_XBczEknKCUa2bO9	anonymous	EN	0	0	0	0	0	1	0	0	0	0	3	3	3	3	3	5	4	4	5	2	5	5	2	5	3	3	3	2	7	3	2	35	Ohio	SSS|ENV|PRD	0
23/04/2019 14:11	23/04/2019 14:16	0	100	322	1	23/04/2019 14:16	R_1q2npweXLP75je0	anonymous	EN	0	0	1	0	0	0	0	0	0	0	4	2	5	1	6	3	2	4	1	2	4	5	1	5	4	2	4	1	4	2	1	51	New Jersey	SSS|ENV|PRD	0
23/04/2019 14:13	23/04/2019 14:17	0	100	255	1	23/04/2019 14:17	R_3QWCRje4bAmFyOu	anonymous	EN	0	0	0	0	0	0	1	0	0	0	3	4	3	4	3	5	4	4	4	2	4	5	4	5	5	4	5	2	9	3	1	42	California	SSS|ENV|PRD	0
23/04/2019 14:16	23/04/2019 14:17	0	100	110	1	23/04/2019 14:17	R_2VIRaZFIJAmLTMn	anonymous	EN	0	0	1	0	0	0	0	0	0	0	6	1	6	1	6	5	5	5	5	2	4	5	4	5	5	2	3	1	14	3	2	22	Massachusetts	ENV|SSS|PRD	0
23/04/2019 14:09	23/04/2019 14:18	0	100	519	1	23/04/2019 14:18	R_2DYTByPod1ZUqcT	anonymous	EN	0	0	0	0	0	0	0	0	0	0	5	4	4	3	5	4	5	4	5	2	5	4	4	5	5	4	6	4	5	3	1	28	West Virginia	PRD|SSS|ENV	0
23/04/2019 14:16	23/04/2019 14:18	0	100	93	1	23/04/2019 14:18	R_1Qin852LVsHfTR9	anonymous	EN	0	1	0	0	0	0	0	0	0	0	6	5	5	2	4	1	2	2	2	2	5	6	6	2	1	6	2	1	2	3	2	32	Alabama	ENV|PRD|SSS	0
23/04/2019 14:06	23/04/2019 14:18	0	100	700	1	23/04/2019 14:18	R_2axDsTeRaRRvfSX	anonymous	EN	0	0	1	0	0	0	0	0	0	0	1	2	1	4	1	4	2	2	3	2	5	5	4	6	4	6	4	6	9	2	1	34	Arkansas	ENV|PRD|SSS	0
23/04/2019 14:16	23/04/2019 14:18	0	100	143	1	23/04/2019 14:18	R_3M3Alvqj3WfOdDR	anonymous	EN	0	0	0	1	0	0	0	0	0	0	2	5	2	5	2	5	5	4	4	2	5	5	5	5	5	2	5	2	2	2	2	55	Mississippi	ENV|PRD|SSS	0
23/04/2019 14:08	23/04/2019 14:18	0	100	611	1	23/04/2019 14:18	R_2CQDEfxAdfLyqtp	anonymous	EN	0	0	0	0	1	0	0	0	0	0	3	4	2	3	3	5	5	4	3	2	4	5	3	4	5	4	5	5	6	3	2	26	Washington	ENV|PRD|SSS	0
23/04/2019 14:15	23/04/2019 14:18	0	100	179	1	23/04/2019 14:18	R_Dl65STPWkWffgsx	anonymous	EN	0	0	0	0	1	0	0	0	0	0	4	4	4	4	5	3	2	2	3	2	2	3	1	5	2	2	3	2	4	4	1	38	Massachusetts	ENV|SSS|PRD	0
23/04/2019 14:17	23/04/2019 14:18	0	100	108	1	23/04/2019 14:18	R_wS6hehC8h9AJjWh	anonymous	EN	0	0	1	0	0	0	0	0	0	0	2	2	1	4	2	4	4	5	2	2	4	6	1	5	6	1	6	1	3	2	1	31	Arizona	ENV|PRD|SSS	0
23/04/2019 14:06	23/04/2019 14:18	0	100	738	1	23/04/2019 14:18	R_22EW0VuuCc8Npza	anonymous	EN	0	0	0	0	0	1	0	0	0	0	2	4	1	5	1	5	5	5	4	2	4	5	4	6	6	2	4	3	7	3	2	35	Kentucky	PRD|SSS|ENV	1
23/04/2019 14:15	23/04/2019 14:18	0	100	217	1	23/04/2019 14:18	R_21o12DiWaRJMY2Y	anonymous	EN	0	0	0	0	0	0	0	0	0	0	4	5		4	5	4	4	5	6	2	4	5	5	4	5	4	4	5	8	4	2	23	Virginia	SSS|PRD|ENV	0
23/04/2019 14:14	23/04/2019 14:19	0	100	301	1	23/04/2019 14:19	R_3COUFgLkIAdF2Jb	anonymous	EN	0	0	0	0	0	0	0	1	0	0	5	2	5	5	2	4	5	4	4	2	5	5	4	4	5	4	4	5	14	3	1	26	Missouri	PRD|SSS|ENV	0
23/04/2019 14:15	23/04/2019 14:19	0	100	185	1	23/04/2019 14:19	R_1lnqGk3qVhULP7G	anonymous	EN	0	0	0	0	1	0	0	0	0	0	4	2	4	2	4	5	5	4	4	2	5	5	2	5	5	2	5	5	6	3	1	53	North Carolina	ENV|SSS|PRD	0
23/04/2019 14:16	23/04/2019 14:19	0	100	129	1	23/04/2019 14:19	R_2tfhCKY5GLkk0Us	anonymous	EN	0	0	0	0	1	0	0	0	0	0	6	4	4	4	5	4	5	5	4	2	2	4	1	2	5	1	4	4	5	3	1	24	Arizona	PRD|ENV|SSS	0
23/04/2019 14:18	23/04/2019 14:19	0	100	81	1	23/04/2019 14:19	R_2ylxFDiz4K4LuwE	anonymous	EN	0	0	0	0	0	0	0	1	0	0	1	4	1	4	1	1	4	4	4	2	1	5	1	1	1	1	1	1	13	2	2	48	Iowa	ENV|PRD|SSS	0
23/04/2019 14:17	23/04/2019 14:19	0	100	143	1	23/04/2019 14:19	R_28Sq343tWOyyCwj	anonymous	EN	0	0	0	0	1	0	0	0	0	0	2	3	2	3	4	4	4	4	2	2	3	5	2	5	4	2	2	1	4	3	1	45	New Jersey	ENV|SSS|PRD	0
23/04/2019 14:17	23/04/2019 14:19	0	100	107	1	23/04/2019 14:19	R_2TT63IbRniCKfvp	anonymous	EN	0	0	0	0	0	1	0	0	0	0	1	6	2	6	1	4	5	3	2	2	3	5	1	5	2	1	2	6	16	3	1	25	Maryland	SSS|ENV|PRD	0
23/04/2019 14:06	23/04/2019 14:19	0	100	824	1	23/04/2019 14:19	R_3Ok0ZQmfjghz8Ey	anonymous	EN	0	0	0	1	0	0	0	0	0	0	5	2	1	3	5	4	4	3	3	2	3	5	1	3	5	5	5	6	5	2	2	27	California	SSS|PRD|ENV	0
23/04/2019 14:17	23/04/2019 14:19	0	100	148	1	23/04/2019 14:19	R_3pr82XCZBRT1EsG	anonymous	EN	0	0	0	0	0	1	0	0	0	0	2	3	2	3	3	4	5	5	2	2	4	5	2	5	4	4	5	4	2	3	3	33	New York	ENV|PRD|SSS	0
23/04/2019 14:13	23/04/2019 14:19	0	100	386	1	23/04/2019 14:19	R_2ckfPQYRy958dE4	anonymous	EN	0	0	0	1	0	0	0	0	0	0	5	2	4	2	5	4	5	5	4	2	4	6	1	6	3	4	2	2	5	2	1	32	North Carolina	SSS|PRD|ENV	0
23/04/2019 14:17	23/04/2019 14:20	0	100	161	1	23/04/2019 14:20	R_3gZ7aEGHzSbV7zZ	anonymous	EN	0	0	0	0	0	1	0	0	0	0	1	6	1	6	1	5	4	5	5	2	5	4	5	5	3	3	4	3	8	3	1	28	Illinois	ENV|SSS|PRD	0
23/04/2019 14:06	23/04/2019 14:20	0	100	858	1	23/04/2019 14:20	R_1psqqtEzVuGSsDm	anonymous	EN	0	0	0	0	0	0	0	0	0	0	2	5	2	5	2	5	5	4	5	2	5	5	5	5	3	5	5	5	7	4	2	25	Maryland	SSS|PRD|ENV	1
23/04/2019 14:18	23/04/2019 14:21	0	100	146	1	23/04/2019 14:21	R_2SeEyEQ11MpHive	anonymous	EN	0	0	0	0	0	0	1	0	0	0	5	4	5	4	2	5	4	5	2	2	2	3	4	3	4	4	5	4	6	3	1	35	Maryland	ENV|SSS|PRD	0
23/04/2019 14:19	23/04/2019 14:21	0	100	116	1	23/04/2019 14:21	R_2xxcA4jeTG5Rkto	anonymous	EN	0	0	0	0	0	0	1	0	0	0	2	5	2	5	2	4	4	5	4	2	5	5	2	5	4	4	4	2	10	3	1	38	Pennsylvania	ENV|PRD|SSS	1
23/04/2019 14:13	23/04/2019 14:21	0	100	458	1	23/04/2019 14:21	R_2wAcBF5e5r2faa6	anonymous	EN	0	0	0	0	0	0	0	0	0	0	5	4	1	6	1	5	6	2	5	2	5	2	1	2	5	5	5	6	5	3	1	27	South Carolina	SSS|ENV|PRD	0
23/04/2019 14:13	23/04/2019 14:21	0	100	457	1	23/04/2019 14:21	R_3I9Lt6eH9ABMHTJ	anonymous	EN	0	0	0	0	0	0	1	0	0	0	2	2	2	2	2	5	5	5	5	2	5	5	5	5	5	5	5	5	9	4	2	31	Alaska	SSS|PRD|ENV	0
23/04/2019 14:11	23/04/2019 14:21	0	100	607	1	23/04/2019 14:21	R_1GWF459E6oAygrI	anonymous	EN	0	1	0	0	0	0	0	0	0	0	3	2	1	5	2	2	4	4	4	2	4	4	3	4	4	5	4	2	3	2	1	27	Utah	SSS|ENV|PRD	0
23/04/2019 14:19	23/04/2019 14:22	0	100	146	1	23/04/2019 14:22	R_2OZjRuo6FpVHTul	anonymous	EN	0	0	0	0	1	0	0	0	0	0	4	3	4	2	4	5	5	5	4	2	3	5	2	5	5	3	4	2	4	3	1	32	Illinois	ENV|SSS|PRD	0
23/04/2019 14:19	23/04/2019 14:22	0	100	163	1	23/04/2019 14:22	R_6xNlBQvTqqrhIs1	anonymous	EN	0	0	1	0	0	0	0	0	0	0	5	2	4	1	5	5	4	4	4	2	3	5	2	5	5	1	5	1	3	2	2	33	Washington	PRD|SSS|ENV	0
23/04/2019 14:17	23/04/2019 14:22	0	100	307	1	23/04/2019 14:22	R_pzK21TpoeVnNwLT	anonymous	EN	0	0	0	1	0	0	0	0	0	0	4	3	4	4	4	3	3	4	4	2	3	4	3	2	3	4	3	2	4	3	1	30	California	PRD|SSS|ENV	0
23/04/2019 14:21	23/04/2019 14:22	0	100	33	1	23/04/2019 14:22	R_2zJ76ldwU9TwXu5	anonymous	EN	0	0	0	0	0	1	0	0	0	0	6	5	4	4	3	5	3	2	3	2	5	5	3	3	4	5	2	3	9	3	1	22	California	SSS|PRD|ENV	0
23/04/2019 14:21	23/04/2019 14:22	0	100	49	1	23/04/2019 14:22	R_1gjXfU1QTOH9AY1	anonymous	EN	0	0	0	0	0	0	0	0	0	0	1	5	1	5	1	2	2	1	1	2	2	3	1	5	5	1	1	1	6	3	1	36	Florida	SSS|PRD|ENV	0
23/04/2019 14:21	23/04/2019 14:22	0	100	86	1	23/04/2019 14:22	R_1lztPTa8MAc4JcA	anonymous	EN	0	0	0	0	0	0	0	0	0	0	1	6	1	6	1	1	1	1	1	2	1	5	1	4	1	1	1	1	10	3	1	25	Colorado	ENV|SSS|PRD	0
23/04/2019 14:18	23/04/2019 14:22	0	100	283	1	23/04/2019 14:22	R_Qacfgh9LDvv4jVn	anonymous	EN	0	0	0	0	0	1	0	0	0	0	3	3	3	3	3	5	5	2	2	2	2	5	5	5	5	3	5	2	5	3	2	46	California	SSS|PRD|ENV	0
23/04/2019 14:20	23/04/2019 14:22	0	100	140	1	23/04/2019 14:22	R_Xq8cTnZ6a5PIwWB	anonymous	EN	0	0	0	0	1	0	0	0	0	0	2	3	2	4	2	4	5	4	5	2	5	5	3	5	4	5	5	1	4	3	1	27	New Hampshire	PRD|SSS|ENV	0
23/04/2019 14:19	23/04/2019 14:23	0	100	247	1	23/04/2019 14:23	R_sFsRWdwcjsL8RHP	anonymous	EN	0	0	0	1	0	0	0	0	0	0	3	4	1	4	3	5	5	5	5	2	5	5	5	5	5	5	5	5	8	4	1	36	South Carolina	SSS|ENV|PRD	0
23/04/2019 14:20	23/04/2019 14:23	0	100	183	1	23/04/2019 14:23	R_1NktYdKnZZVMT91	anonymous	EN	0	0	0	0	1	0	0	0	0	0	2	3	2	4	2	4	5	4	4	2	4	5	3	5	4	1	4	1	7	3	1	30	Colorado	ENV|SSS|PRD	0
23/04/2019 14:18	23/04/2019 14:23	0	100	265	1	23/04/2019 14:23	R_24AeyKWJJ1x4jiA	anonymous	EN	0	0	1	0	0	0	0	0	0	0	5	1	2	1	5	5	5	5	5	2	5	5	5	5	5	5	5	6	1	4	2	55	Oregon	SSS|ENV|PRD	0
23/04/2019 14:15	23/04/2019 14:23	0	100	469	1	23/04/2019 14:23	R_3CCwilNdC584W5r	anonymous	EN	0	0	0	0	0	1	0	0	0	0	2	4	5	1	2	5	2	1	6	2	5	6	3	6	6	4	2	6	5	3	1	24	Pennsylvania	ENV|PRD|SSS	0
23/04/2019 14:20	23/04/2019 14:23	0	100	154	1	23/04/2019 14:23	R_1oHiopMmaQ3WS3M	anonymous	EN	0	0	1	0	0	0	0	0	0	0	6	1	5	1	6	4	5	5	4	2	5	5	1	6	5	5	3	1	1	2	1	39	Texas	PRD|ENV|SSS	0
23/04/2019 14:22	23/04/2019 14:23	0	100	45	1	23/04/2019 14:23	R_27IqYZjn0zdY79H	anonymous	EN	0	0	0	0	0	0	0	1	0	0	1	1	2	3	3	1	4	5	5	2	3	2	3	2	3	3	1	5	8	4	2	29	New York	PRD|ENV|SSS	0
23/04/2019 14:22	23/04/2019 14:24	0	100	67	1	23/04/2019 14:24	R_1pDSg6na6BmBTQ1	anonymous	EN	0	0	0	0	0	0	0	0	1	0	1	6	4	6	1	3	5	4	1	2	1	5	1	5	2	2	3	2	16	2	1	20	Ohio	ENV|SSS|PRD	0
23/04/2019 14:22	23/04/2019 14:24	0	100	86	1	23/04/2019 14:24	R_2ZEJrvgm8Qjw1ci	anonymous	EN	0	0	0	1	0	0	0	0	0	0	3	4	6	3	4	3	4	4	3	2	5	5	2	3	4	3	4	2	6	3	1	25	Michigan	PRD|SSS|ENV	0
23/04/2019 14:16	23/04/2019 14:24	0	100	441	1	23/04/2019 14:24	R_28BPfWI9szc0NdL	anonymous	EN	0	0	0	0	0	0	0	0	0	0	6	5	6	6	3	6	4	3	3	2	6	4	3	5	6	4	2	5	4	3	2	54	Florida	PRD|SSS|ENV	0
23/04/2019 14:13	23/04/2019 14:24	0	100	668	1	23/04/2019 14:24	R_OKhNKzXt3VAjQZ3	anonymous	EN	0	0	0	0	1	0	0	0	0	0	5	1	5	2	4	2	6	5	2	2	4	6	1	2	5	2	6	1	2	3	1	36	Arizona	ENV|SSS|PRD	0
23/04/2019 14:11	23/04/2019 14:24	0	100	777	1	23/04/2019 14:24	R_3Klhac6VXAJwUNj	anonymous	EN	0	0	0	0	0	0	1	0	0	0	1	3	1	4	1	5	5	5	5	2	5	5	5	5	5	4	5	3	7	3	1	31	New York	PRD|ENV|SSS	0
23/04/2019 14:19	23/04/2019 14:24	0	100	283	1	23/04/2019 14:24	R_2D5DmkuWa9mFFNo	anonymous	EN	0	0	0	0	0	1	0	0	0	0	4	4	3	5	4	4	4	4	4	2	4	5	1	5	4	2	4	2	6	3	1	25	New Jersey	PRD|ENV|SSS	0
23/04/2019 14:23	23/04/2019 14:24	0	100	86	1	23/04/2019 14:24	R_1EaoxhCyW4F5Ncv	anonymous	EN	0	0	0	0	0	0	0	1	0	0	4	3	4	3	4	5	5	5	5	2	5	5	4	5	1	4	5	2	16	3	2	32	Oregon	PRD|SSS|ENV	0
23/04/2019 14:20	23/04/2019 14:25	0	100	304	1	23/04/2019 14:25	R_10IRrJsCawUgjvD	anonymous	EN	0	0	0	0	0	1	0	0	0	0	2	5	1	5	1	4	5	5	2	2	3	5	2	5	4	3	5	1	13	3	1	26	Missouri	SSS|PRD|ENV	0
23/04/2019 14:22	23/04/2019 14:25	0	100	146	1	23/04/2019 14:25	R_1roiKfN2lh8dHB6	anonymous	EN	0	1	0	0	0	0	0	0	0	0	2	4	2	4	2	2	4	5	1	2	1	5	2	4	5	2	5	1	4	2	1	32	Nevada	SSS|ENV|PRD	0
23/04/2019 14:22	23/04/2019 14:25	0	100	187	1	23/04/2019 14:25	R_2cdu7fS1wbSHJhV	anonymous	EN	0	0	0	0	0	1	0	0	0	0	3	4	2	4	2	5	5	2	4	2	4	5	4	5	5	1	2	4	10	2	2	57	Massachusetts	ENV|SSS|PRD	0
23/04/2019 14:23	23/04/2019 14:25	0	100	127	1	23/04/2019 14:25	R_2wz5W5GictV3UHp	anonymous	EN	0	0	0	1	0	0	0	0	0	0	4	3	3	2	4	1	4	2	1	2	1	5	1	1	2	1	4	1	1	3	1	28	Arizona	ENV|SSS|PRD	0
23/04/2019 14:18	23/04/2019 14:25	0	100	445	1	23/04/2019 14:25	R_110nCDZwy96piy9	anonymous	EN	0	0	0	0	0	1	0	0	0	0	5	5	2	2	3	5	4	4	5	2	5	5	5	5	5	5	5	5	6	3	1	30	New York	SSS|ENV|PRD	1
23/04/2019 14:17	23/04/2019 14:25	0	100	469	1	23/04/2019 14:25	R_2vYBsRwdaqfTRLd	anonymous	EN	0	0	0	0	0	1	0	0	0	0	2	4	1	4	3	5	5	5	5	2	5	5	4	5	5	5	5	4	10	3	1	31	Maryland	PRD|SSS|ENV	0
23/04/2019 14:24	23/04/2019 14:25	0	100	67	1	23/04/2019 14:25	R_1IZ2M5r3s1aiXEu	anonymous	EN	0	0	1	0	0	0	0	0	0	0	4	2	3	2	4	5	5	5	5	2	5	4	4	6	6	4	5	3	4	2	1	35	Indiana	SSS|ENV|PRD	0
23/04/2019 14:18	23/04/2019 14:26	0	100	469	1	23/04/2019 14:26	R_31S0dwni75yHxZO	anonymous	EN	0	0	0	0	0	0	0	0	0	0	4	3	4	3	4	1	4	1	1	2	3	4	1	4	1	1	2	1	6	3	1	29	Massachusetts	PRD|ENV|SSS	0
23/04/2019 14:24	23/04/2019 14:26	0	100	125	1	23/04/2019 14:26	R_1GOWyGoiOuqgDft	anonymous	EN	0	0	0	0	0	0	1	0	0	0	2	4	3	5	3	5	3	5	3	2	5	5	3	5	3	5	2	3	5	3	1	31	Nevada	PRD|SSS|ENV	0
23/04/2019 14:23	23/04/2019 14:26	0	100	197	1	23/04/2019 14:26	R_10vE1O3IShFwFN3	anonymous	EN	0	0	0	0	0	0	0	0	0	0	4	2	4	3	4	4	5	4	3	2	5	5	4	6	5	4	4	2	5	3	2	41	South Carolina	PRD|SSS|ENV	0
23/04/2019 14:25	23/04/2019 14:26	0	100	77	1	23/04/2019 14:26	R_1FxrZbUNRieCr2i	anonymous	EN	0	0	1	0	0	0	0	0	0	0	6	1	5	2	5	2	6	5	4	2	4	5	2	2	4	2	4	2	2	2	2	70	Arizona	PRD|ENV|SSS	1
23/04/2019 14:26	23/04/2019 14:27	0	100	43	1	23/04/2019 14:27	R_2ttKBp3uFqIGdDt	anonymous	EN	0	0	0	1	0	0	0	0	0	0	6	1	6	1	6	1	1	1	1	2	1	4	1	1	2	1	1	1	5	3	1	24	Illinois	SSS|PRD|ENV	0
23/04/2019 14:15	23/04/2019 14:27	0	100	708	1	23/04/2019 14:27	R_vwcjrNeVuSg188p	anonymous	EN	0	0	0	0	1	0	0	0	0	0	2	4	3	5	2	5	5	5	5	2	4	5	4	4	5	4	5	4	6	2	1	25	South Carolina	ENV|SSS|PRD	0
23/04/2019 14:25	23/04/2019 14:27	0	100	141	1	23/04/2019 14:27	R_31GxL1Su3wKpJK7	anonymous	EN	1	0	0	0	0	0	0	0	0	0	2	4	1	5	1	5	5	4	5	2	4	5	2	5	5	5	2	5	1	2	1	35	Arizona	SSS|PRD|ENV	0
23/04/2019 14:27	23/04/2019 14:27	0	100	50	1	23/04/2019 14:27	R_110L8ziek0aMaH5	anonymous	EN	0	0	0	0	0	0	0	0	1	0	2	5	3	6	3	2	5	3	5	4	2	4	3	5	4	2	5	3	4	3	1	28	Virginia	ENV|SSS|PRD	1
23/04/2019 14:26	23/04/2019 14:27	0	100	83	1	23/04/2019 14:27	R_bg9XdfNr5Z1HnG1	anonymous	EN	0	1	0	0	0	0	0	0	0	0	6	1	6	1	6	3	4	4	2	2	2	5	1	5	4	3	4	1	2	2	1	38	California	ENV|SSS|PRD	0
23/04/2019 14:24	23/04/2019 14:28	0	100	207	1	23/04/2019 14:28	R_268OuWvQjC1caco	anonymous	EN	0	0	0	0	0	0	0	1	0	0	2	5	2	5	2	2	5	1	2	2	1	5	1	5	5	1	1	1	12	4	1	62	Arizona	PRD|ENV|SSS	0
23/04/2019 14:23	23/04/2019 14:28	0	100	283	1	23/04/2019 14:28	R_3nIUwVCuhKYQvBV	anonymous	EN	0	0	0	0	0	1	0	0	0	0	3	3	2	4	3	5	5	4	5	2	5	5	4	4	5	5	5	5	7	3	2	31	California	PRD|ENV|SSS	0
23/04/2019 14:07	23/04/2019 14:28	0	100	1272	1	23/04/2019 14:28	R_3oKCLuN68L3gjKs	anonymous	EN	0	0	0	0	0	0	0	0	0	0	4	5	6	5	4	5	4	5	4	2	4	5	6	5	4	4	5	5	6	3	1	28	Kansas	SSS|PRD|ENV	0
23/04/2019 14:27	23/04/2019 14:28	0	100	39	1	23/04/2019 14:28	R_wTd5ej6EL0QGf61	anonymous	EN	0	0	0	0	0	0	0	0	1	0	2	6	4	2	5	3	5	4	3	5	2	5	4	3	5	2	5	4	4	3	1	28	Virginia	PRD|ENV|SSS	1
23/04/2019 14:26	23/04/2019 14:28	0	100	115	1	23/04/2019 14:28	R_w0gNI1Pp2DBhxF7	anonymous	EN	0	0	0	1	0	0	0	0	0	0	2	2	2	2	2	3	3	3	3	2	3	4	1	5	4	3	1	1	3	2	1	39	Washington	ENV|SSS|PRD	0
23/04/2019 14:26	23/04/2019 14:29	0	100	152	1	23/04/2019 14:29	R_DqkpucuEsHtg8Ct	anonymous	EN	0	0	0	1	0	0	0	0	0	0	2	5	2	5	2	5	5	5	5	2	5	5	5	5	5	5	5	5	3	3	2	39	New York	ENV|SSS|PRD	0
23/04/2019 14:27	23/04/2019 14:29	0	100	88	1	23/04/2019 14:29	R_1C6YFSxKCIqgur8	anonymous	EN	0	0	0	0	0	0	1	0	0	0	2	5	2	5	2	2	3	2	3	2	4	4	2	2	2	2	2	2	8	4	2	33	Illinois	SSS|ENV|PRD	1
23/04/2019 14:27	23/04/2019 14:29	0	100	100	1	23/04/2019 14:29	R_2q2kUMAMVEMI97h	anonymous	EN	0	0	1	0	0	0	0	0	0	0	2	2	2	1	4	5	5	5	4	2	3	5	5	3	5	2	5	1	3	2	2	33	Michigan	SSS|ENV|PRD	0
23/04/2019 14:28	23/04/2019 14:29	0	100	75	1	23/04/2019 14:29	R_b33mmMXiFyzZRu1	anonymous	EN	0	0	0	0	0	1	0	0	0	0	2	5	2	5	2	4	4	5	4	2	4	5	2	5	5	4	5	2	6	2	1	25	Michigan	ENV|PRD|SSS	0
23/04/2019 14:29	23/04/2019 14:30	0	100	53	1	23/04/2019 14:30	R_3KxCm1a36uYXYKE	anonymous	EN	0	0	0	0	0	0	1	0	0	0	1	6	1	6	1	1	1	1	1	2	1	2	1	2	2	1	2	2	9	3	1	39	Illinois	ENV|PRD|SSS	1
23/04/2019 14:29	23/04/2019 14:30	0	100	74	1	23/04/2019 14:30	R_3P4Vsv4Re7jbiDl	anonymous	EN	0	0	0	0	1	0	0	0	0	0	1	3	1	2	1	5	5	3	4	2	5	5	2	5	5	3	4	3	7	2	1	29	Indiana	ENV|PRD|SSS	0
23/04/2019 14:06	23/04/2019 14:30	0	100	1480	1	23/04/2019 14:30	R_3HImboQo0UsL4jf	anonymous	EN	0	0	1	0	0	0	0	0	0	0	4	4	5	4	5	5	5	6	5	2	6	6	6	6	5	6	6	6	3	2	1	28	New York	ENV|SSS|PRD	0
23/04/2019 14:30	23/04/2019 14:31	0	100	76	1	23/04/2019 14:31	R_1NESOcxueJJDkSJ	anonymous	EN	0	0	1	0	0	0	0	0	0	0	2	3	1	2	1	4	5	5	6	2	2	3	5	3	4	5	6	5	3	3	2	23	New Jersey	PRD|ENV|SSS	0
23/04/2019 14:30	23/04/2019 14:31	0	100	59	1	23/04/2019 14:31	R_2VkjhAX7vUTuqz4	anonymous	EN	0	0	0	0	0	1	0	0	0	0	5	2	4	4	2	5	2	3	3	2	5	2	4	4	3	5	2	5	4	3	1	29	Texas	ENV|PRD|SSS	0
23/04/2019 14:30	23/04/2019 14:32	0	100	100	1	23/04/2019 14:32	R_2VkzmWF0uLBYHGW	anonymous	EN	0	0	1	0	0	0	0	0	0	0	4	6	3	4	5	4	6	3	5	2	4	5	3	5	6	4	5	6	3	3	2	37	Georgia	SSS|ENV|PRD	0
23/04/2019 14:30	23/04/2019 14:32	0	100	117	1	23/04/2019 14:32	R_3P7aeUL9D4a6ebN	anonymous	EN	0	0	0	1	0	0	0	0	0	0	2	4	2	5	2	5	5	5	5	2	5	5	4	5	5	5	4	4	5	2	1	59	Pennsylvania	PRD|ENV|SSS	0
23/04/2019 14:06	23/04/2019 14:32	0	100	1560	1	23/04/2019 14:32	R_2q2khmvlCY7fLYb	anonymous	EN	0	0	0	0	0	0	0	1	0	0	1	1	1	3	2	6	2	4	4	2	2	5	5	4	2	6	5	4	9	3	1	29	New York	SSS|PRD|ENV	0
23/04/2019 14:31	23/04/2019 14:32	0	100	44	1	23/04/2019 14:32	R_3kdg2kVj0rdnNmJ	anonymous	EN	0	0	0	0	0	0	1	0	0	0	2	1	2	2	2	2	1	2		2	2	1	2	2	2	2	2	2	8	2	1	30	Texas	ENV|PRD|SSS	0
23/04/2019 14:24	23/04/2019 14:32	0	100	458	1	23/04/2019 14:32	R_s4EC5sW0TyATj0d	anonymous	EN	0	0	0	1	0	0	0	0	0	0	1	5	6	4	1	5	5	3	6	2	5	1	2	5	5	4	2	5	5	3	1	22	South Carolina	ENV|PRD|SSS	0
23/04/2019 14:09	23/04/2019 14:33	0	100	1439	1	23/04/2019 14:33	R_1EXtITHoHzIlk2N	anonymous	EN	0	0	0	0	1	0	0	0	0	0	2	5	2	5	2	5	5	5	4	2	5	4	4	5	5	5	4	5	6	3	2	32	Alaska	ENV|SSS|PRD	0
23/04/2019 14:28	23/04/2019 14:34	0	100	336	1	23/04/2019 14:34	R_3DvlrdSWRHw2mWM	anonymous	EN	0	0	1	0	0	0	0	0	0	0	2	3	2	3	2	1	4	4	1	2	1	5	1	1	1	1	1	1	9	3	1	28	Florida	SSS|ENV|PRD	0
23/04/2019 14:32	23/04/2019 14:34	0	100	134	1	23/04/2019 14:34	R_pFqHXrYzqMfO3sJ	anonymous	EN	0	0	0	0	1	0	0	0	0	0	2	6	6	3	6	4	3	4	5	2	6	2	4	1	1	1	3	5	6	3	1	24	Colorado	ENV|SSS|PRD	0
23/04/2019 14:16	23/04/2019 14:34	0	100	1083	1	23/04/2019 14:34	R_2zCOoBYyl02ZVXh	anonymous	EN	0	0	0	0	0	0	0	1	0	0	1	1	1	3	2	1	2	2	2	4	3	1	2	1	1	1	1	1	8	3	2	29	New York	ENV|SSS|PRD	0
23/04/2019 14:31	23/04/2019 14:35	0	100	200	1	23/04/2019 14:35	R_3QQ3zUgXGjjuWP8	anonymous	EN	0	0	1	0	0	0	0	0	0	0	1	3	2	4	2	5	5	3	3	2	5	5	1	5	5	3	3	6	5	2	1	44	Illinois	ENV|PRD|SSS	0
23/04/2019 14:28	23/04/2019 14:35	0	100	423	1	23/04/2019 14:35	R_2OTsJPcEEIKiIkR	anonymous	EN	0	1	0	0	0	0	0	0	0	0	2	5	2	6	1	5	5	2	4	2	5	4	1	4	5	2	6	4	4	3	2	17	South Carolina	PRD|SSS|ENV	1
23/04/2019 14:34	23/04/2019 14:36	0	100	72	1	23/04/2019 14:36	R_qXftgknHq8iBWTL	anonymous	EN	0	0	0	0	0	0	0	0	1	0	6	6	6		6	6	6	6	6	2	6	3	4		4	4	5	5	7	3	2	25	Connecticut	ENV|SSS|PRD	0
23/04/2019 14:35	23/04/2019 14:37	0	100	129	1	23/04/2019 14:37	R_1jDnTEZOy5p7ssC	anonymous	EN	0	1	0	0	0	0	0	0	0	0	4	1	3	1	5	4	3	5	5	2	4	5	2	5	4	4	5	2	2	2	2	26	Wisconsin	ENV|PRD|SSS	0
23/04/2019 14:36	23/04/2019 14:38	0	100	90	1	23/04/2019 14:38	R_2OW1os9kGPU8R72	anonymous	EN	0	1	0	0	0	0	0	0	0	0	4	2	4	4	4	1	1	1	1	2	1	3	1	1	2	1	1	1	3	3	1	37	North Carolina	PRD|SSS|ENV	0
23/04/2019 14:36	23/04/2019 14:39	0	100	147	1	23/04/2019 14:39	R_3R2tvPigosymYV0	anonymous	EN	0	0	0	0	0	0	1	0	0	0	2	3	1	4	2	4	3	6	5	2	5	6	1	6	4	4	2	2	10	3	1	34	California	ENV|PRD|SSS	0
23/04/2019 14:36	23/04/2019 14:39	0	100	165	1	23/04/2019 14:39	R_3GfEdI1EXOiHzua	anonymous	EN	1	0	0	0	0	0	0	0	0	0	5	2	4	1	6	5	5	4	5	2	3	5	3	5	3	5	4	5	2	2	2	34	Tennessee	PRD|SSS|ENV	0
23/04/2019 14:37	23/04/2019 14:39	0	100	147	1	23/04/2019 14:39	R_1YUICI6h58NJoeR	anonymous	EN	0	0	0	1	0	0	0	0	0	0	2	4	1	4	2	4	5	3	4	2	5	5	2	5	4	3	2	1	5	2	1	44	Arkansas	SSS|ENV|PRD	0
23/04/2019 14:37	23/04/2019 14:39	0	100	130	1	23/04/2019 14:39	R_27sdssQvRLXs5tD	anonymous	EN	0	0	0	0	1	0	0	0	0	0	1	5	2	5	1	5	2	5	4	2	4	5	1	4	4	1	1	1	10	3	2	35	Colorado	PRD|ENV|SSS	0
23/04/2019 14:37	23/04/2019 14:40	0	100	162	1	23/04/2019 14:40	R_1guvIWZdmJfHq30	anonymous	EN	0	0	0	0	0	1	0	0	0	0	2	4	1	5	1	5	5	4	4	2	5	6	1	6	5	4	6	4	16	3	1	38	New York	ENV|SSS|PRD	0
23/04/2019 14:37	23/04/2019 14:40	0	100	219	1	23/04/2019 14:40	R_2S6xlNblpQoYN42	anonymous	EN	0	0	0	1	0	0	0	0	0	0	4	1	1	3	5	5	5	5	5	2	5	5	5	5	5	5	5	3	2	2	2	56	Missouri	SSS|ENV|PRD	0
23/04/2019 14:39	23/04/2019 14:41	0	100	72	1	23/04/2019 14:41	R_3Ofwai4npWTQiOj	anonymous	EN	0	0	1	0	0	0	0	0	0	0	3	4	3	2	3	4	3	3	2	2	3	4	4	3	3	2	4	3	4	3	1	30	California	ENV|SSS|PRD	0
23/04/2019 14:37	23/04/2019 14:42	0	100	348	1	23/04/2019 14:43	R_50Yt3qdq9uqxILT	anonymous	EN	0	0	1	0	0	0	0	0	0	0	5	2	4	2	5	3	5	5	2	2	3	5	2	5	3	5	5	3	1	2	1	60	Wisconsin	ENV|SSS|PRD	0
23/04/2019 14:41	23/04/2019 14:43	0	100	85	1	23/04/2019 14:43	R_Q6QY8k0jaKOBc89	anonymous	EN	0	0	0	1	0	0	0	0	0	0	5	2	4	2	5	4	5	5	5	2	5	5	4	5	5	2	3	2	4	3	2	29	Arizona	PRD|ENV|SSS	1
23/04/2019 14:42	23/04/2019 14:44	0	100	83	1	23/04/2019 14:44	R_veKRRwqBdKouLkZ	anonymous	EN	0	0	0	0	0	0	0	0	0	0	4	5	6	5	6	5	5	6	5	2	4	5	6	5	6	4	5	6	8	4	1	38	Montana	SSS|ENV|PRD	0
23/04/2019 14:41	23/04/2019 14:44	0	100	167	1	23/04/2019 14:44	R_3HvKE0Y2UJ852pP	anonymous	EN	0	0	0	1	0	0	0	0	0	0	2	2	2	4	2	5	5	5	4	2	4	5	5	5	4	4	5	4	5	2	2	39	Illinois	ENV|SSS|PRD	0
23/04/2019 14:37	23/04/2019 14:45	0	100	482	1	23/04/2019 14:45	R_2z7lOhfjTJ9qg0U	anonymous	EN	0	0	0	1	0	0	0	0	0	0	2	5	1	5	1	5	5	5	4	2	5	5	2	5	4	4	5	2	4	3	2	65	Louisiana	PRD|SSS|ENV	0
23/04/2019 14:44	23/04/2019 14:47	0	100	160	1	23/04/2019 14:47	R_3fq4CTXRjoaSBWg	anonymous	EN	0	0	0	0	0	0	1	0	0	0	1	6	2	6	1	5	4	4	4	2	3	5	4	5	4	2	3	2	12	2	2	38	Washington	PRD|ENV|SSS	0
23/04/2019 14:28	23/04/2019 14:47	0	100	1107	1	23/04/2019 14:47	R_2eVBtZVIGtIZIJm	anonymous	EN	0	0	0	0	0	0	0	1	0	0	4	4	3	3	2	2	1	4	5	2	6	5	3	1	2	3	4	2	9	3	2	39	New York	SSS|PRD|ENV	0
23/04/2019 14:43	23/04/2019 14:48	0	100	304	1	23/04/2019 14:48	R_1JS1uwkNtqmDTeh	anonymous	EN	0	1	0	0	0	0	0	0	0	0	4	3	3	2	4	5	4	3	5	2	5	5	5	5	3	2	5	4	1	2	2	37	Arizona	ENV|PRD|SSS	0
23/04/2019 14:46	23/04/2019 14:48	0	100	91	1	23/04/2019 14:48	R_1C2xF1Ph3wRnOCt	anonymous	EN	0	1	0	0	0	0	0	0	0	0	4	2	1	1	5	4	4	4	2	2	4	5	2	5	3	1	4	1	5	2	1	23	Virginia	SSS|ENV|PRD	0
23/04/2019 14:45	23/04/2019 14:48	0	100	197	1	23/04/2019 14:48	R_6nS2Bv0bxfbiMzD	anonymous	EN	0	0	0	1	0	0	0	0	0	0	2	1	1	4	2	5	5	2	5	2	4	5	2	5	3	4	2	2	4	2	1	28	Michigan	PRD|SSS|ENV	0
23/04/2019 14:42	23/04/2019 14:48	0	100	362	1	23/04/2019 14:48	R_W68kRPBg4mPrmed	anonymous	EN	0	0	0	1	0	0	0	0	0	0	4	2	4	2	5	4	4	5	4	2	5	4	3	5	4	3	5	2	10	3	1	29	Pennsylvania	SSS|PRD|ENV	0
23/04/2019 14:47	23/04/2019 14:49	0	100	117	1	23/04/2019 14:49	R_1JKthxFFU0ozjaU	anonymous	EN	0	0	1	0	0	0	0	0	0	0	4	5	1	2	4	5	5	4	4	2	5	5	3	5	4	2	4	1	1	3	1	39	Kentucky	SSS|PRD|ENV	0
23/04/2019 14:46	23/04/2019 14:49	0	100	179	1	23/04/2019 14:49	R_2QiaTIo9pu8qMos	anonymous	EN	0	0	0	0	0	0	0	0	0	0	4	4	5	6	5	5	5	4	4	2	3	4	4	5	6	5	4	6	8	3	1	38	Michigan	PRD|ENV|SSS	1
23/04/2019 14:49	23/04/2019 14:51	0	100	110	1	23/04/2019 14:51	R_1R1uT0XdEIiEwRH	anonymous	EN	0	0	0	0	0	0	0	0	0	0	4	5	6	5	6	5	6	5	6	2	4	5	6	5	6	4	5	6	8	3	1	37	Michigan	ENV|PRD|SSS	1
23/04/2019 14:16	23/04/2019 14:52	0	100	2198	1	23/04/2019 14:52	R_1ia1fmKjRivbWS6	anonymous	EN	0	0	0	0	0	0	0	1	0	0	5	5	6	5	5	5	5	6	5	5	6	5	5	6	5	6	5	5	7	4	2	33	Connecticut	ENV|PRD|SSS	0
23/04/2019 14:47	23/04/2019 14:53	0	100	347	1	23/04/2019 14:53	R_1l9xegSxK2Hukdj	anonymous	EN	0	0	0	0	0	0	1	0	0	0	2	3	4	4	3	4	4	4	5	2	4	5	2	5	4	4	4	4	6	4	1	31	New York	SSS|PRD|ENV	0
23/04/2019 14:51	23/04/2019 14:53	0	100	148	1	23/04/2019 14:53	R_1JRzlJ5Dfp7XffW	anonymous	EN	0	0	0	1	0	0	0	0	0	0	4	2	5	2	5	4	4	2	3	2	3	4	1	4	3	2	2	2	4	3	1	30	Texas	PRD|ENV|SSS	0
23/04/2019 14:45	23/04/2019 14:54	0	100	562	1	23/04/2019 14:54	R_WiLWxX1hZ89jjup	anonymous	EN	0	0	0	0	0	0	1	0	0	0	2	5	2	6	1	5	6	5	6	2	5	6	6	5	6	6	5	5	10	4	1	40	New Jersey	PRD|ENV|SSS	0
23/04/2019 14:52	23/04/2019 14:55	0	100	122	1	23/04/2019 14:55	R_OOU7TL8MctJ0X17	anonymous	EN	0	0	1	0	0	0	0	0	0	0	4	2	3	2	4	4	5	5	3	2	4	5	1	5	3	2	2	3	5	3	1	45	California	PRD|ENV|SSS	0
23/04/2019 14:54	23/04/2019 14:56	0	100	110	1	23/04/2019 14:56	R_2wsLZy053FxtRJ7	anonymous	EN	0	0	1	0	0	0	0	0	0	0	2	4	3	4	2	4	4	5	4	2	4	5	4	5	4	4	4	3	4	2	2	37	Kentucky	PRD|ENV|SSS	0
23/04/2019 14:55	23/04/2019 14:56	0	100	106	1	23/04/2019 14:57	R_3gNuYnVrD4i0Fww	anonymous	EN	1	0	0	0	0	0	0	0	0	0	1	1	5	2	2	2	1	2	1	2	4	5	2	2	3	6	5	1	1	2	3	21	Illinois	PRD|SSS|ENV	0
23/04/2019 14:57	23/04/2019 14:59	0	100	84	1	23/04/2019 14:59	R_3fJHtqWxFlssJ6Y	anonymous	EN	0	0	0	0	0	0	1	0	0	0	4	5	5	4	3	3	5	4	3	2	1	5	1	5	4	1	5	3	15	3	1	30	Wisconsin	SSS|ENV|PRD	0
23/04/2019 14:57	23/04/2019 15:00	0	100	143	1	23/04/2019 15:00	R_We9YssPxUNRLwQh	anonymous	EN	0	0	0	0	0	0	0	0	0	0	4	6	5	5	6	6	5	5	6	2	4	5	5	5	5	4	5	5	4	3	1	38	Washington	ENV|PRD|SSS	1
23/04/2019 15:04	23/04/2019 15:05	0	100	103	1	23/04/2019 15:05	R_3PvGumNhx84k6YG	anonymous	EN	0	0	0	1	0	0	0	0	0	0	1	1	1	1	4	1	1	3	4	2	2	5	1	5	1	1	3	1	6	3	2	57	Colorado	ENV|PRD|SSS	0
23/04/2019 15:07	23/04/2019 15:09	0	100	118	1	23/04/2019 15:09	R_3iJw9zYEnf3rYb6	anonymous	EN	0	0	0	0	0	0	1	0	0	0	2	4	2	5	2	4	4	1	5	2	3	4	1	5	5	3	4	2	8	2	1	28	North Carolina	SSS|ENV|PRD	0
23/04/2019 15:08	23/04/2019 15:09	0	100	99	1	23/04/2019 15:09	R_1Q0eZHLWUCxDJKG	anonymous	EN	0	0	1	0	0	0	0	0	0	0	4	2	3	2	3	4	5	5	4	2	5	5	3	5	4	2	4	1	4	2	1	30	Washington	PRD|SSS|ENV	0
23/04/2019 14:30	23/04/2019 23:56	0	100	33944	1	23/04/2019 23:56	R_2AXA389Y2DEx913	anonymous	EN	1	0	0	0	0	0	0	0	0	0	1	1	1	1	1	1	5	5	1	2	1	5	5	5	5	1	1	1	2	2	2	37	Maryland	ENV|SSS|PRD	0
23/04/2019 14:17	23/04/2019 14:17	0	9	6	0	24/04/2019 03:41	R_1rACLt9kVqZpxXi	anonymous	EN																																		ENV|PRD|SSS	1
23/04/2019 14:18	23/04/2019 14:18	0	9	11	0	24/04/2019 03:41	R_1ownXFC5eG8Ad4V	anonymous	EN																																		ENV|PRD|SSS	1
23/04/2019 14:18	23/04/2019 14:20	0	91	88	0	24/04/2019 03:41	R_5hFqlKJkR9abHyh	anonymous	EN	0	0	0	0	1	0	0	0	0	0	3	3	2	3	2	3	2	3	2	2	3	2	2	2	3	2	3	3	2	2	1	27	Missouri	PRD|SSS|ENV	0
23/04/2019 15:00	23/04/2019 15:04	0	91	256	0	24/04/2019 03:41	R_10USUzeC3hq4fGC	anonymous	EN	0	0	0	0	0	0	1	0	0	0	5	6	6	5	5	5	6	4	5	2	5	6	5	5	6	5	6	6	6	3	1	38	Washington	ENV|PRD|SSS	1
23/04/2019 14:09	23/04/2019 15:15	0	8	3919	0	24/04/2019 03:41	R_2B5kWyKOMJDfVpy	anonymous	EN																																		SSS|PRD|ENV	0
23/04/2019 14:39	23/04/2019 14:41	0	91	112	0	24/04/2019 03:41	R_3CCTY7zimnFXP3z	anonymous	EN	0	0	0	0	1	0	0	0	0	0	4	2	5	2	5	4	5	5	5	2	4	6	4	5	5	3	4	2	4	3	2	29		ENV|SSS|PRD	1
23/04/2019 14:54	23/04/2019 14:58	0	91	198	0	24/04/2019 03:41	R_2AX17uyHoQ0Uq6v	anonymous	EN	0	0	0	0	1	0	0	0	0	0	5	5	1	5	2	4	5	4	4	2	3	4	3	4	5	3	5	4	12	4	1	41	Arizona	PRD|SSS|ENV	0
23/04/2019 14:12	23/04/2019 14:16	0	91	225	0	24/04/2019 03:41	R_XYrnwkGaRxdx7i1	anonymous	EN	0	0	0	0	0	1	0	0	0	0	2	5	1	5	1	5	5	4	5	2	4	5	1	5	4	3	5	2	10	2	1	45	Tennessee	PRD|SSS|ENV	0
23/04/2019 14:56	23/04/2019 14:58	0	91	89	0	24/04/2019 03:42	R_738ECo7gpKRdkQh	anonymous	EN	0	0	0	0	0	1	0	0	0	0	2	2	2	2	2	5	5	5	5	2	5	5	5	5	5	5	5	2	8	4	1	36	Rhode Island	ENV|PRD|SSS	0
23/04/2019 14:09	23/04/2019 14:36	0	8	1660	0	24/04/2019 03:42	R_1rukbpY9keHSPbS	anonymous	EN																																		SSS|ENV|PRD	0
23/04/2019 14:09	23/04/2019 14:16	0	92	441	0	24/04/2019 03:42	R_3G9hDe9mIzXOoAx	anonymous	EN	0	0	1	0	0	0	0	0	0	0	5	5	5	6	1	5	6	6	6	2	5	6	6	6	6	5	5	6	1	4	1	42	Tennessee	ENV|PRD|SSS	0
23/04/2019 14:09	23/04/2019 14:12	0	15	227	0	24/04/2019 03:42	R_TvilBKAQFxHXuF3	anonymous	EN																5	6	6	5	2	6	5	5	5	6	5	6	5						ENV|SSS|PRD	0
23/04/2019 14:06	23/04/2019 14:09	0	92	191	0	24/04/2019 03:42	R_2fxuDP5Z6XcDLhg	anonymous	EN	0	0	0	0	0	0	1	0	0	0	2	5	2	5	2	5	4	4	5	2	5	5	5	5	5	4	4	2	6	3	1	37	Michigan	PRD|SSS|ENV	0
23/04/2019 14:06	23/04/2019 14:07	0	31	66	0	24/04/2019 03:42	R_1DYXAj7hK5n2DlA	anonymous	EN	0	0	0	0	0	0	0	0	0	0	2	3	3	2	2	5	4	5	5	2	5	5	5	5	5	5	5	5						PRD|ENV|SSS	1
23/04/2019 14:05	23/04/2019 14:07	0	92	94	0	24/04/2019 03:42	R_2CycQ2lBlpclSyk	anonymous	EN	0	0	0	0	0	0	0	1	0	0	1	4	1	5	2	4	2	1	6	2	4	4	2	5	5	6	4	2	8	3	1	23	Arizona	ENV|PRD|SSS	0
23/04/2019 14:01	23/04/2019 14:01	0	8	11	0	24/04/2019 03:42	R_2WUUNboJC26Oo4W	anonymous	EN																																		SSS|ENV|PRD	0
23/04/2019 14:07	23/04/2019 14:09	0	92	156	0	24/04/2019 03:43	R_pFpCDRvQkU19cXv	anonymous	EN	0	0	0	0	0	0	0	0	0	0	5	1	4	3	4	5	5	5	1	2	2	5	5	5	5	4	2	5	2	2	1	21	Texas	ENV|SSS|PRD	0
23/04/2019 14:06	23/04/2019 14:06	0	8	8	0	24/04/2019 03:43	R_pgvmVmeNBaJn9rr	anonymous	EN																																		PRD|SSS|ENV	1
23/04/2019 14:06	23/04/2019 14:10	0	92	269	0	24/04/2019 03:43	R_qW34uIOsA118qdz	anonymous	EN	0	0	0	0	1	0	0	0	0	0	2	4	3	3	2	5	4	4	4	2	4	5	1	4	4	5	5	5	2	3	2	24	New York	ENV|SSS|PRD	0
23/04/2019 14:06	23/04/2019 14:08	0	92	152	0	24/04/2019 03:43	R_1FL1D19g2szFyik	anonymous	EN	0	0	0	0	0	1	0	0	0	0	5	1	6	4	6	5	5	1	5	2	5	5	5	5	3	1	5	1	5	3	2	26	Pennsylvania	SSS|ENV|PRD	0
23/04/2019 14:06	23/04/2019 14:08	0	92	92	0	24/04/2019 03:43	R_3dPPkSZ0kO0pXib	anonymous	EN	0	0	0	0	0	1	0	0	0	0	5	4	6	5	6	5	4	6	5	6	5	4	6	5	6	5	6	5	8	3	1	26	California	SSS|ENV|PRD	1
23/04/2019 14:06	23/04/2019 14:08	0	92	117	0	24/04/2019 03:43	R_1LvDmNWt11CuiXS	anonymous	EN	0	0	0	0	0	1	0	0	0	0	4	2	5	3	4	5	4	5	3	2	4	5	3	5	4	1	1	1	7	3	1	43	Michigan	PRD|ENV|SSS	0
