# Supplementary material for: Personal relative deprivation and pro-environmental intentions
Source: PLoS One. 2021 Nov 18;16(11):e0259711. doi: 10.1371/journal.pone.0259711 (PMC8601418; doi:10.1371/journal.pone.0259711)
Supplement: S2 Data — The columns are explained in S1 Appendix. (CSV) [file pone.0259711.s006.csv]

StartDate	EndDate	Status	Progress	Duration	Finished	RecordedDate	ResponseId	DistributionChannel	UserLanguage	Consent_1	Consent_2	Consent_3	Consent_4	Consent_5	Consent_6	PRD_1	PRD_2	PRD_3	PRD_4	PRD_5	SSS_1	SSS_2	SSS_3	SSS_4	SSS_5	SSS_6	SSS_7	SSS_8	SSS_9	SSS_10	ENV_1	ENV_2	ENV_3	ENV_4	ENV_5	ENV_6	ENV_7	ENV_8	ENV_9	ENV_10	ENV_11	ENV_12	ENV_13	income	educ	age	sex	pastatt	taskorder
04/05/2021 12:23	04/05/2021 12:26	0	100	151	1	04/05/2021 12:26	R_1DUW5OLKQAg7TbL	anonymous	EN	2	2	2	2	2	2	4	3	4	3	4	0	0	0	0	0	1	0	0	0	0	4	4	4	3	2	4	5	3	5	5	3	4	2	4	4	38	2	1	ENV|PRD|SSS
04/05/2021 12:23	04/05/2021 12:27	0	100	223	1	04/05/2021 12:27	R_3Gf9VjbDaNX8K6m	anonymous	EN	2	2	2	2	2	2	4	4	5	3	3	0	0	0	0	1	0	0	0	0	0	4	5	4	4	2	5	5	5	5	4	5	5	2	3	4	52	2	1	PRD|SSS|ENV
04/05/2021 12:25	04/05/2021 12:28	0	100	194	1	04/05/2021 12:28	R_2RXsZ169CrwNXFZ	anonymous	EN	2	2	2	2	2	2	4	3	4	3	4	0	0	0	0	0	1	0	0	0	0	5	4	4	5	2	4	4	5	5	4	5	4	4	12	4	30	2	1	SSS|ENV|PRD
04/05/2021 12:27	04/05/2021 12:28	0	100	92	1	04/05/2021 12:28	R_1eJgOnLVDm4Aziz	anonymous	EN	2	2	2	2	2	2	2	3	6	1	6	0	0	0	1	0	0	0	0	0	0	5	5	5	5	2	5	5	5	5	5	5	5	5	2	3	24	2	1	PRD|SSS|ENV
04/05/2021 12:27	04/05/2021 12:29	0	100	101	1	04/05/2021 12:29	R_3QYQzOCfGjbW7L7	anonymous	EN	2	2	2	2	2	2	2	5	3	5	1	0	0	0	0	1	0	0	0	0	0	5	5	5	5	2	5	5	3	5	5	5	5	3	5	3	34	2	1	SSS|PRD|ENV
04/05/2021 12:29	04/05/2021 12:29	0	100	0	1	04/05/2021 12:29	R_1jB2W7j5UH5QgkS	anonymous	EN
04/05/2021 12:26	04/05/2021 12:29	0	100	215	1	04/05/2021 12:29	R_3HNYCCXHtiCD3i6	anonymous	EN	2	2	2	2	2	2	6	2	5	1	6	0	1	0	0	0	0	0	0	0	0	4	5	4	1	2	4	5	1	4	5	5	5	1	1	3	30	1	1	PRD|ENV|SSS
04/05/2021 12:28	04/05/2021 12:30	0	100	125	1	04/05/2021 12:30	R_2qDgZLJYgXhn40m	anonymous	EN	2	2	2	2	2	2	2	3	2	4	2	0	0	0	0	1	0	0	0	0	0	4	2	4	5	2	5	5	5	5	5	4	5	3	9	4	33	2	1	SSS|ENV|PRD
04/05/2021 12:27	04/05/2021 12:30	0	100	167	1	04/05/2021 12:30	R_2c5XnkD2Xall0dH	anonymous	EN	2	2	2	2	2	2	1	5	1	4	1	0	0	0	0	1	0	0	0	0	0	4	5	5	5	2	5	5	4	5	5	5	5	1	5	2	44	2	1	ENV|SSS|PRD
04/05/2021 12:28	04/05/2021 12:30	0	100	161	1	04/05/2021 12:30	R_1gCmaKzkfFmhV4S	anonymous	EN	2	2	2	2	2	2	2	5	3	5	2	0	0	0	1	0	0	0	0	0	0	5	5	5	5	2	3	5	5	5	4	5	5	1	4	5	35	2	1	SSS|ENV|PRD
04/05/2021 12:28	04/05/2021 12:31	0	100	180	1	04/05/2021 12:31	R_QbJdDNpsdxM7mtH	anonymous	EN	2	2	2	2	2	2	4	3	3	2	4	0	0	0	0	1	0	0	0	0	0	5	3	5	5	2	4	5	3	5	3	3	4	1	4	5	27	2	1	ENV|PRD|SSS
04/05/2021 12:28	04/05/2021 12:31	0	100	200	1	04/05/2021 12:31	R_bBdea3jwOzMWh7H	anonymous	EN	2	2	2	2	2	2	1	4	5	5	1	0	0	0	0	0	1	0	0	0	0	5	5	5	4	2	5	5	3	5	4	5	5	3	3	4	23	1	1	SSS|ENV|PRD
04/05/2021 12:29	04/05/2021 12:31	0	100	162	1	04/05/2021 12:31	R_OCmN9kZae37cGLT	anonymous	EN	2	2	2	2	2	2	1	1	1	4	1	0	0	0	0	0	1	0	0	0	0	1	2	1	1	2	1	5	1	5	1	1	1	3	7	2	64	1	1	ENV|PRD|SSS
04/05/2021 12:27	04/05/2021 12:31	0	100	239	1	04/05/2021 12:31	R_1LXQxivHAMDAAID	anonymous	EN	2	2	2	2	2	2	4	3	4	3	4	0	0	0	0	1	0	0	0	0	0	5	5	4	5	2	5	5	5	5	4	4	4	2	4	4	38	2	1	SSS|ENV|PRD
04/05/2021 12:27	04/05/2021 12:32	0	100	253	1	04/05/2021 12:32	R_3DihwknOTwDvxpX	anonymous	EN	2	2	2	2	2	2	2	4	2	4	2	0	0	0	0	0	1	0	0	0	0	4	4	5	4	2	3	5	2	5	4	3	2	3	9	5	32	2	1	SSS|PRD|ENV
04/05/2021 12:29	04/05/2021 12:32	0	100	201	1	04/05/2021 12:32	R_1P6KEVk3h45aHlc	anonymous	EN	2	2	2	2	2	2	2	4	2	4	4	0	0	1	0	0	0	0	0	0	0	4	3	4	2	2	4	5	2	5	3	5	5	2	3	3	32	2	1	ENV|SSS|PRD
04/05/2021 12:28	04/05/2021 12:32	0	100	208	1	04/05/2021 12:32	R_3s08ewuYiAmG5Og	anonymous	EN	2	2	2	2	2	2	4	5	3	4	3	0	0	0	0	0	1	0	0	0	0	4	3	5	2	2	4	5	6	5	5	3	4	2	4	4	63	2	1	PRD|SSS|ENV
04/05/2021 12:28	04/05/2021 12:33	0	100	288	1	04/05/2021 12:33	R_3ISJpjA0ale1kbX	anonymous	EN	2	2	2	2	2	2	2	4	3	4	3	0	0	0	0	0	0	1	0	0	0	4	4	3	5	2	4	5	5	5	5	4	3	6	7	5	56	2	1	SSS|ENV|PRD
04/05/2021 12:30	04/05/2021 12:34	0	100	233	1	04/05/2021 12:34	R_3RkCGJUo8sxiBod	anonymous	EN	2	2	2	2	2	2	2	4	2	4	1	0	0	0	0	0	0	1	0	0	0	5	4	5	4	2	5	5	5	5	5	5	4	2	7	3	52	1	1	PRD|SSS|ENV
04/05/2021 12:30	04/05/2021 12:37	0	100	376	1	04/05/2021 12:37	R_1odmAfETocAyufv	anonymous	EN	2	2	2	2	2	2	3	5	1	4	3	0	0	0	0	0	1	0	0	0	0	4	5	5	4	2	5	5	2	4	3	4	4	2	4	4	31	2	1	PRD|SSS|ENV
04/05/2021 12:35	04/05/2021 12:39	0	100	250	1	04/05/2021 12:39	R_3R7NhPj0YxtFO2f	anonymous	EN	2	2	2	2	2	2	2	4	2	5	1	0	0	0	0	0	1	0	0	0	0	5	5	5	4	2	5	5	4	5	4	2	4	2	5	4	26	2	1	SSS|ENV|PRD
04/05/2021 13:46	04/05/2021 13:46	0	100	0	1	04/05/2021 13:46	R_1o7pNWohMJK1zxe	anonymous	EN
04/05/2021 13:46	04/05/2021 13:47	0	100	21	1	04/05/2021 13:47	R_1flPRTnjJW8lV0s	anonymous	EN	1	1	1	1	1	1
04/05/2021 13:48	04/05/2021 13:48	0	100	0	1	04/05/2021 13:48	R_1dsENMXLXlLu8kj	anonymous	EN
04/05/2021 13:47	04/05/2021 13:48	0	100	43	1	04/05/2021 13:48	R_1K9G2pnvWQ7YClC	anonymous	EN	1	2	2	2	2	2
04/05/2021 13:46	04/05/2021 13:48	0	100	111	1	04/05/2021 13:48	R_ulVn1h6YrFWD0GZ	anonymous	EN	2	2	2	2	2	2	3	4	4	3	4	0	0	0	1	0	0	0	0	0	0	2	2	2	2	2	4	4	3	4	4	2	2	2	4	4	43	1	1	SSS|PRD|ENV
04/05/2021 13:47	04/05/2021 13:48	0	100	82	1	04/05/2021 13:48	R_1hGCy0vM3aSlwMO	anonymous	EN	2	2	2	2	2	2	2	5	3	2	4	0	0	0	0	0	0	1	0	0	0	5	3	5	2	2	4	5	4	5	5	5	5	4	3	2	29	2	1	SSS|ENV|PRD
04/05/2021 13:47	04/05/2021 13:48	0	100	89	1	04/05/2021 13:48	R_1DRUgfWmPKZmJNq	anonymous	EN	2	2	2	2	2	2	2	3	1	2	2	0	0	0	1	0	0	0	0	0	0	1	3	2	2	2	2	3	2	3	2	2	2	2	8	5	33	2	1	PRD|SSS|ENV
04/05/2021 13:46	04/05/2021 13:48	0	100	113	1	04/05/2021 13:48	R_2rjOvfqlORIqwkA	anonymous	EN	2	2	2	2	2	2	2	3	3	3	2	0	0	1	0	0	0	0	0	0	0	2	3	3	3	2	3	5	2	4	3	2	4	1	3	2	41	1	1	ENV|SSS|PRD
04/05/2021 13:46	04/05/2021 13:48	0	100	137	1	04/05/2021 13:48	R_PTjCtA2ViefzUel	anonymous	EN	2	2	2	2	2	2	3	4	4	4	4	0	0	0	0	0	0	1	0	0	0	5	5	5	4	2	4	5	5	5	2	3	5	1	8	4	39	2	1	PRD|SSS|ENV
04/05/2021 13:46	04/05/2021 13:48	0	100	151	1	04/05/2021 13:48	R_1N3NuaBnqqPZktI	anonymous	EN	2	2	2	2	2	2	4	4	5	4	5	0	0	0	0	0	1	0	0	0	0	5	4	4	4	2	4	5	5	5	4	2	3	2	7	5	27	2	1	ENV|SSS|PRD
04/05/2021 13:48	04/05/2021 13:48	0	100	0	1	04/05/2021 13:48	R_3Kx9GBIvHX69Z8x	anonymous	EN
04/05/2021 13:47	04/05/2021 13:48	0	100	91	1	04/05/2021 13:48	R_2AQJZKAu5NUpKvS	anonymous	EN	2	2	2	2	2	2	1	3	3	4	2	0	0	0	0	1	0	0	0	0	0	5	5	4	4	2	5	5	4	5	5	4	5	1	6	5	27	1	1	ENV|SSS|PRD
04/05/2021 13:46	04/05/2021 13:48	0	100	160	1	04/05/2021 13:48	R_2qh4bDTblw5zHav	anonymous	EN	2	2	2	2	2	2	2	4	2	4	2	0	1	0	0	0	0	0	0	0	0	4	4	3	3	2	3	5	2	5	3	4	5	6	1	2	35	2	1	PRD|SSS|ENV
04/05/2021 13:46	04/05/2021 13:48	0	100	125	1	04/05/2021 13:48	R_54nkdF8QIVHCTOp	anonymous	EN	2	2	2	2	2	2	3	2	3	2	4	0	0	0	1	0	0	0	0	0	0	4	4	5	4	2	4	5	4	5	5	5	2	2	5	4	36	1	1	PRD|ENV|SSS
04/05/2021 13:46	04/05/2021 13:48	0	100	119	1	04/05/2021 13:48	R_1BVGEj4SZZMSQW0	anonymous	EN	2	2	2	2	2	2	2	5	1	5	1	0	0	0	0	0	0	0	1	0	0	5	5	5	4	2	5	5	4	5	5	5	5	5	9	5	33	1	1	ENV|SSS|PRD
04/05/2021 13:46	04/05/2021 13:48	0	100	138	1	04/05/2021 13:48	R_sbTPs8Dy4HzeGCR	anonymous	EN	2	2	2	2	2	2	2	3	2	3	3	0	0	0	1	0	0	0	0	0	0	5	5	5	5	2	5	5	5	5	4	5	5	2	4	5	35	1	1	ENV|SSS|PRD
04/05/2021 13:46	04/05/2021 13:49	0	100	145	1	04/05/2021 13:49	R_3fHSnfrWpNvH2zL	anonymous	EN	2	2	2	2	2	2	4	3	5	5	5	0	0	0	0	0	1	0	0	0	0	4	4	5	4	2	4	5	2	5	2	4	3	3	3	4	23	2	1	SSS|PRD|ENV
04/05/2021 13:48	04/05/2021 13:49	0	100	20	1	04/05/2021 13:49	R_3qDn0dBOVpv39Zj	anonymous	EN	1	1	1	1	1	1
04/05/2021 13:46	04/05/2021 13:49	0	100	172	1	04/05/2021 13:49	R_2AFoesoFt3PeNiw	anonymous	EN	2	2	2	2	2	2	3	4	3	4	3	0	0	0	0	0	0	1	0	0	0	5	4	2	4	2	4	4	6	5	4	4	3	1	7	5	29	2	1	SSS|ENV|PRD
04/05/2021 13:47	04/05/2021 13:49	0	100	98	1	04/05/2021 13:49	R_3nSJgLti09Gmc0L	anonymous	EN	2	2	2	2	2	2	2	5	2	5	2	0	0	0	0	0	0	1	0	0	0	5	5	5	4	2	5	5	4	5	3	3	3	2	10	2	42	1	1	ENV|PRD|SSS
04/05/2021 13:46	04/05/2021 13:49	0	100	155	1	04/05/2021 13:49	R_2b2cGifthcwLup2	anonymous	EN	2	2	2	2	2	2	3	4	1	4	2	0	0	0	0	0	1	0	0	0	0	5	1	1	3	2	4	3	1	5	1	1	1	1	5	4	45	2	1	ENV|SSS|PRD
04/05/2021 13:46	04/05/2021 13:49	0	100	135	1	04/05/2021 13:49	R_32WrXN7t3aXtFUP	anonymous	EN	2	2	2	2	2	2	2	4	2	5	2	0	0	0	0	1	0	0	0	0	0	5	2	2	5	2	5	5	2	5	5	4	4	2	6	4	49	2	1	SSS|ENV|PRD
04/05/2021 13:46	04/05/2021 13:49	0	100	143	1	04/05/2021 13:49	R_2aOEwbnmGtXcqy8	anonymous	EN	2	2	2	2	2	2	5	3	6	3	5	0	0	0	0	0	1	0	0	0	0	3	4	6	3	2	5	5	4	5	3	5	4	6	6	4	29	2	1	PRD|ENV|SSS
04/05/2021 13:47	04/05/2021 13:49	0	100	106	1	04/05/2021 13:49	R_aVnwbG88kGkj9kd	anonymous	EN	2	2	2	2	2	2	1	6	1	6	1	0	0	0	0	0	0	1	0	0	0	5	2	1	4	2	4	5	3	5	3	2	5	1	8	6	33	1	1	PRD|SSS|ENV
04/05/2021 13:47	04/05/2021 13:49	0	100	90	1	04/05/2021 13:49	R_2f9u2PzS3fJK27I	anonymous	EN	2	2	2	2	2	2	2	4	3	4	5	0	0	0	0	1	0	0	0	0	0	5	4	5	5	2	5	5	4	5	5	4	2	1	7	4	34	1	1	PRD|SSS|ENV
04/05/2021 13:46	04/05/2021 13:49	0	100	155	1	04/05/2021 13:49	R_1dtNGKB8x0pW2eu	anonymous	EN	2	2	2	2	2	2	2	4	3	4	2	0	0	0	0	0	1	0	0	0	0	4	4	4	4	2	4	5	2	5	5	4	5	2	1	2	38	1	1	SSS|PRD|ENV
04/05/2021 13:47	04/05/2021 13:49	0	100	136	1	04/05/2021 13:49	R_3RyMhnSPnUds7FL	anonymous	EN	2	2	2	2	2	2	3	2	2	2	4	0	0	0	1	0	0	0	0	0	0	5	4	5	4	2	5	5	5	5	5	4	5	1	4	4	34	2	1	ENV|SSS|PRD
04/05/2021 13:47	04/05/2021 13:49	0	100	139	1	04/05/2021 13:49	R_2rZnfRXBxPqHsP7	anonymous	EN	2	2	2	2	2	2	4	5	4	5	4	0	0	0	0	0	1	0	0	0	0	4	5	5	4	2	4	4	4	5	5	4	3	2	6	5	32	2	1	ENV|SSS|PRD
04/05/2021 13:47	04/05/2021 13:49	0	100	124	1	04/05/2021 13:49	R_ZmHxhYZcadjpegh	anonymous	EN	2	2	2	2	2	2	2	5	3	5	2	0	0	0	0	0	0	1	0	0	0	4	4	4	3	2	5	5	2	5	5	5	4	6	3	5	40	1	1	ENV|SSS|PRD
04/05/2021 13:47	04/05/2021 13:49	0	100	142	1	04/05/2021 13:49	R_2scF2zw6gh3ly6t	anonymous	EN	2	2	2	2	2	2	1	5	2	6	2	0	0	0	0	0	0	0	1	0	0	5	4	4	4	2	4	5	5	5	5	3	5	2	6	6	37	2	1	ENV|SSS|PRD
04/05/2021 13:47	04/05/2021 13:49	0	100	103	1	04/05/2021 13:49	R_21Gmmq60uFbb3mM	anonymous	EN	2	2	2	2	2	2	2	4	4	4	2	0	0	0	0	1	0	0	0	0	0	3	4	4	3	2	4	5	3	5	5	5	5	3	1	4	64	1	1	SSS|ENV|PRD
04/05/2021 13:47	04/05/2021 13:49	0	100	143	1	04/05/2021 13:49	R_Uc1QD2fM2N82da1	anonymous	EN	2	2	2	2	2	2	1	6	6	6	1	0	0	0	0	0	1	0	0	0	0	4	4	5	3	2	4	2	2	5	3	5	1	3	10	4	41	1	1	SSS|ENV|PRD
04/05/2021 13:46	04/05/2021 13:49	0	100	160	1	04/05/2021 13:49	R_28Ba65mn5WhzK9b	anonymous	EN	2	2	2	2	2	2	4	4	4	4	3	0	0	0	0	0	1	0	0	0	0	4	5	5	5	2	5	5	3	5	5	5	5	1	3	3	44	2	1	SSS|ENV|PRD
04/05/2021 13:47	04/05/2021 13:49	0	100	140	1	04/05/2021 13:49	R_1in5xqIaRPaaTJs	anonymous	EN	2	2	2	2	2	2	1	5	1	5	1	0	0	0	0	0	1	0	0	0	0	5	5	4	3	2	5	5	5	5	5	5	5	6	8	4	32	1	1	SSS|ENV|PRD
04/05/2021 13:47	04/05/2021 13:49	0	100	135	1	04/05/2021 13:49	R_3OoGxxdGB5nnp2g	anonymous	EN	2	2	2	2	2	2	4	5	4	3	5	0	0	0	0	0	0	1	0	0	0	5	4	5	5	2	5	5	5	5	4	4	4	2	2	5	38	2	1	PRD|SSS|ENV
04/05/2021 13:46	04/05/2021 13:49	0	100	180	1	04/05/2021 13:49	R_AvUt6LpkdVnjDR7	anonymous	EN	2	2	2	2	2	2	1	5	1	4	1	0	0	0	1	0	0	0	0	0	0	4	5	4	4	2	5	5	2	5	5	5	5	2	3	2	48	1	1	PRD|ENV|SSS
04/05/2021 13:48	04/05/2021 13:49	0	100	103	1	04/05/2021 13:49	R_2xXjplE0dgLdEhJ	anonymous	EN	2	2	2	2	2	2	4	4	4	3	4	0	0	1	0	0	0	0	0	0	0	4	4	4	3	2	3	4	6	6	4	4	3	1	3	3	32	2	1	PRD|ENV|SSS
04/05/2021 13:47	04/05/2021 13:50	0	100	140	1	04/05/2021 13:50	R_2zGdfl7vvcucDBi	anonymous	EN	2	2	2	2	2	2	1	4	2	4	2	0	0	0	0	0	0	1	0	0	0	5	3	4	3	2	4	5	2	5	4	4	4	3	6	4	24	2	1	SSS|ENV|PRD
04/05/2021 13:47	04/05/2021 13:50	0	100	169	1	04/05/2021 13:50	R_2P1G0QyE7PB4rm8	anonymous	EN	2	2	2	2	2	2	3	4	2	3	5	0	0	1	0	0	0	0	0	0	0	4	4	5	3	2	3	3	1	5	4	3	2	2	2	3	22	1	1	SSS|PRD|ENV
04/05/2021 13:46	04/05/2021 13:50	0	100	192	1	04/05/2021 13:50	R_1q3w6NdQrhyKX5f	anonymous	EN	2	2	2	2	2	2	2	4	3	4	3	0	0	0	0	0	1	0	0	0	0	4	5	5	4	2	5	5	4	5	5	4	5	2	5	3	45	2	1	SSS|ENV|PRD
04/05/2021 13:48	04/05/2021 13:50	0	100	120	1	04/05/2021 13:50	R_3G1VG3tUE0lDJdZ	anonymous	EN	2	2	2	2	2	2	3	4	2	5	3	0	0	0	0	0	0	1	0	0	0	5	4	4	4	2	5	5	5	5	4	4	4	2	7	5	30	2	1	SSS|ENV|PRD
04/05/2021 13:48	04/05/2021 13:50	0	100	108	1	04/05/2021 13:50	R_1NabBRHoNCuqJor	anonymous	EN	2	2	2	2	2	2	2	4	3	4	3	0	0	0	0	0	0	1	0	0	0	5	5	4	4	2	4	5	2	6	5	4	4	1	11	3	38	1	1	SSS|PRD|ENV
04/05/2021 13:47	04/05/2021 13:50	0	100	153	1	04/05/2021 13:50	R_3m8X7LG0inKoHzM	anonymous	EN	2	2	2	2	2	2	2	5	3	5	3	0	0	0	0	0	1	0	0	0	0	5	5	5	5	2	5	5	5	5	5	5	5	6	8	3	52	2	1	ENV|PRD|SSS
04/05/2021 13:48	04/05/2021 13:50	0	100	113	1	04/05/2021 13:50	R_2CDNnEAiPuE884F	anonymous	EN	2	2	2	2	2	2	3	2	4	3	3	0	0	0	1	0	0	0	0	0	0	4	4	5	3	2	5	5	3	5	3	4	4	2	4	4	27	2	1	ENV|SSS|PRD
04/05/2021 13:47	04/05/2021 13:50	0	100	184	1	04/05/2021 13:50	R_vNPAX5oRtLLueqd	anonymous	EN	2	2	2	2	2	2	6	1	2	1	5	0	1	0	0	0	0	0	0	0	0	6	5	6	6	2	6	5	1	5	6	6	5	6	1	3	27	1	1	SSS|PRD|ENV
04/05/2021 13:48	04/05/2021 13:50	0	100	136	1	04/05/2021 13:50	R_30wtrYHXEX8hrgC	anonymous	EN	2	2	2	2	2	2	3	4	2	5	2	0	0	0	0	0	0	1	0	0	0	5	4	3	5	2	5	5	4	5	5	5	5	5	7	5	33	1	1	ENV|SSS|PRD
04/05/2021 13:47	04/05/2021 13:50	0	100	157	1	04/05/2021 13:50	R_A6VTr2bJeHylqgh	anonymous	EN	2	2	2	2	2	2	2	5	1	5	1	0	0	0	0	0	0	1	0	0	0	5	5	5	5	2	5	5	4	5	5	4	4	2	6	4	51	1	1	SSS|ENV|PRD
04/05/2021 13:47	04/05/2021 13:50	0	100	183	1	04/05/2021 13:50	R_9RHAxUEI2gEc6jv	anonymous	EN	2	2	2	2	2	2	5	2	2	4	2	0	0	1	0	0	0	0	0	0	0	4	4	4	4	2	4	5	5	5	5	5	5	5	11	3	21	1	1	ENV|SSS|PRD
04/05/2021 13:47	04/05/2021 13:50	0	100	166	1	04/05/2021 13:50	R_b8fKBbQMibuVLep	anonymous	EN	2	2	2	2	2	2	2	3	2	5	2	0	0	0	0	0	1	0	0	0	0	5	3	4	2	2	5	5	2	5	3	4	4	3	5	4	24	1	1	PRD|SSS|ENV
04/05/2021 13:50	04/05/2021 13:50	0	100	0	1	04/05/2021 13:50	R_2wzXZAUk7CDAWv1	anonymous	EN
04/05/2021 13:48	04/05/2021 13:50	0	100	114	1	04/05/2021 13:50	R_2wMsDGzJDTCXA21	anonymous	EN	2	2	2	2	2	2	2	5	2	5	2	0	0	0	0	0	0	1	0	0	0	4	5	4	4	2	5	5	4	5	5	5	5	6	9	3	43	1	1	PRD|ENV|SSS
04/05/2021 13:47	04/05/2021 13:50	0	100	170	1	04/05/2021 13:50	R_3QLUf64xDvLJEgh	anonymous	EN	2	2	2	2	2	2	2	4	2	4	2	0	0	0	0	0	1	0	0	0	0	2	2	5	3	2	4	5	4	5	3	3	3	1	4	5	60	1	1	ENV|PRD|SSS
04/05/2021 13:47	04/05/2021 13:50	0	100	155	1	04/05/2021 13:50	R_2wakQKt9pHa3fXb	anonymous	EN	2	2	2	2	2	2	2	3	5	3	4	0	0	0	0	0	1	0	0	0	0	5	4	4	5	2	5	5	2	4	5	2	5	1	10	4	33	2	1	SSS|ENV|PRD
04/05/2021 13:47	04/05/2021 13:50	0	100	163	1	04/05/2021 13:50	R_3mkPYS8H5qQmyjm	anonymous	EN	2	2	2	2	2	2	1	6	1	6	1	0	0	0	1	0	0	0	0	0	0	5	3	3	4	2	5	4	6	5	4	2	5	1	3	4	34	2	1	ENV|PRD|SSS
04/05/2021 13:48	04/05/2021 13:50	0	100	143	1	04/05/2021 13:50	R_3Mn7aCgu9VVPCzd	anonymous	EN	2	2	2	2	2	2	1	3	1	4	2	0	0	0	0	0	0	1	0	0	0	4	2	2	5	2	4	5	5	5	4	4	3	1	8	2	54	1	1	ENV|PRD|SSS
04/05/2021 13:48	04/05/2021 13:50	0	100	112	1	04/05/2021 13:50	R_00WJv1j4hq6Namt	anonymous	EN	2	2	2	2	2	2	1	4	2	5	1	0	0	0	0	0	0	1	0	0	0	5	4	4	5	2	5	5	4	5	4	3	3	6	5	4	25	2	1	ENV|PRD|SSS
04/05/2021 13:48	04/05/2021 13:50	0	100	118	1	04/05/2021 13:50	R_pLWrGnRQQPGHscN	anonymous	EN	2	2	2	2	2	2	1	4	2	4	1	0	0	0	0	1	0	0	0	0	0	5	5	5	5	2	5	5	5	5	5	5	5	1	16	2	42	2	1	ENV|PRD|SSS
04/05/2021 13:48	04/05/2021 13:50	0	100	140	1	04/05/2021 13:50	R_2fIBDXDmUC3lpAh	anonymous	EN	2	2	2	2	2	2	2	4	2	4	4	0	0	0	0	0	0	1	0	0	0	5	5	5	5	2	5	5	4	5	4	5	5	3	12	3	30	2	1	SSS|ENV|PRD
04/05/2021 13:48	04/05/2021 13:50	0	100	152	1	04/05/2021 13:50	R_2SdIppzoW0Uqmrt	anonymous	EN	2	2	2	2	2	2	4	4	3	4	4	0	0	0	0	0	1	0	0	0	0	5	5	5	5	2	5	5	5	5	5	5	2	2	5	5	23	1	1	PRD|SSS|ENV
04/05/2021 13:48	04/05/2021 13:50	0	100	133	1	04/05/2021 13:50	R_2s4hHIcMpExveup	anonymous	EN	2	2	2	2	2	2	4	4	5	3	4	0	0	0	0	0	1	0	0	0	0	5	4	5	5	2	5	5	1	5	4	4	2	5	10	5	41	1	3	PRD|SSS|ENV
04/05/2021 13:47	04/05/2021 13:50	0	100	186	1	04/05/2021 13:50	R_3HRiGO76A1h7Jqk	anonymous	EN	2	2	2	2	2	2	3	4	4	3	4	0	0	0	1	0	0	0	0	0	0	4	4	4	3	2	3	5	2	5	5	2	5	1	3	3	26	1	1	PRD|ENV|SSS
04/05/2021 13:47	04/05/2021 13:50	0	100	221	1	04/05/2021 13:50	R_25Ho0mwA1cmXnES	anonymous	EN	2	2	2	2	2	2	2	3	3	3	2	0	0	0	0	0	0	1	0	0	0	5	4	5	3	2	5	5	5	5	4	2	4	1	4	3	21	2	1	PRD|ENV|SSS
04/05/2021 13:47	04/05/2021 13:50	0	100	181	1	04/05/2021 13:50	R_21BrUcR50SaNgtO	anonymous	EN	2	2	2	2	2	2	4	3	4	3	4	0	0	0	0	0	1	0	0	0	0	4	3	5	4	2	4	5	2	5	4	5	5	2	4	2	55	1	1	ENV|SSS|PRD
04/05/2021 13:47	04/05/2021 13:50	0	100	183	1	04/05/2021 13:50	R_2Y2QVt96Hwhwwfb	anonymous	EN	2	2	2	2	2	2	1	6	2	6	2	0	0	0	0	0	0	0	0	1	0	5	4	5	4	2	5	5	4	5	4	4	5	6	11	4	51	2	1	ENV|SSS|PRD
04/05/2021 13:46	04/05/2021 13:50	0	100	231	1	04/05/2021 13:50	R_1E588TaLfzg2MNj	anonymous	EN	2	2	2	2	2	2	2	4	2	4	2	0	0	0	0	0	1	0	0	0	0	5	5	5	4	2	4	5	5	5	5	5	5	5	5	4	31	1	1	SSS|PRD|ENV
04/05/2021 13:47	04/05/2021 13:50	0	100	211	1	04/05/2021 13:50	R_3NOQOuPAgiw6Q14	anonymous	EN	2	2	2	2	2	2	2	4	3	5	2	0	0	0	0	0	0	0	1	0	0	5	4	4	4	2	4	5	2	5	5	2	2	1	13	6	38	1	1	SSS|ENV|PRD
04/05/2021 13:47	04/05/2021 13:50	0	100	182	1	04/05/2021 13:50	R_0OMtYrEbwRiWoEN	anonymous	EN	2	2	2	2	2	2	5	3	5	2	5	0	0	0	1	0	0	0	0	0	0	5	5	5	4	2	4	5	3	5	3	4	4	1	4	4	41	2	1	SSS|ENV|PRD
04/05/2021 13:48	04/05/2021 13:50	0	100	120	1	04/05/2021 13:50	R_aXVFP7v5zFXtTfb	anonymous	EN	2	2	2	2	2	2	2	4	3	4	2	0	0	0	0	1	0	0	0	0	0	5	5	5	4	2	5	5	4	5	5	5	5	6	5	4	29	2	1	SSS|ENV|PRD
04/05/2021 13:49	04/05/2021 13:51	0	100	118	1	04/05/2021 13:51	R_3HM7Re9oFNThOwz	anonymous	EN	2	2	2	2	2	2	2	4	2	4	2	0	0	0	0	0	1	0	0	0	0	4	4	5	5	2	5	5	2	5	4	4	2	2	9	3	39	2	1	SSS|PRD|ENV
04/05/2021 13:48	04/05/2021 13:51	0	100	151	1	04/05/2021 13:51	R_1ohZVj0KxBiRzDO	anonymous	EN	2	2	2	2	2	2	1	5	3	5	3	0	0	0	0	0	1	0	0	0	0	5	5	3	3	2	3	5	5	5	5	3	4	5	11	3	49	2	1	ENV|SSS|PRD
04/05/2021 13:46	04/05/2021 13:51	0	100	264	1	04/05/2021 13:51	R_3oEKuaCWKaNsHtl	anonymous	EN	2	2	2	2	2	2	3	4	2	4	2	0	0	0	1	0	0	0	0	0	0	4	4	5	4	2	5	5	4	5	5	4	4	2	5	2	58	2	1	SSS|PRD|ENV
04/05/2021 13:48	04/05/2021 13:51	0	100	180	1	04/05/2021 13:51	R_5hc8CmUY6WQAIXn	anonymous	EN	2	2	2	2	2	2	6	1	2	2	6	1	0	0	0	0	0	0	0	0	0	4	5	5	3	2	3	5	5	5	5	3	5	1	1	1	38	1	1	ENV|SSS|PRD
04/05/2021 13:47	04/05/2021 13:51	0	100	202	1	04/05/2021 13:51	R_QicKa5LGDQg6T6h	anonymous	EN	2	2	2	2	2	2	5	3	5	4	4	0	0	1	0	0	0	0	0	0	0	4	5	3	5	2	5	5	1	5	5	4	3	4	1	4	29	2	1	ENV|SSS|PRD
04/05/2021 13:48	04/05/2021 13:51	0	100	184	1	04/05/2021 13:51	R_ezGtFvyWAvwNg6B	anonymous	EN	2	2	2	2	2	2	4	4	3	3	4	0	0	0	0	1	0	0	0	0	0	3	4	3	3	2	2	5	1	5	5	3	4	6	6	4	36	1	1	SSS|PRD|ENV
04/05/2021 13:48	04/05/2021 13:51	0	100	167	1	04/05/2021 13:51	R_12ruSEClDfjQGKg	anonymous	EN	2	2	2	2	2	2	4	5	4	4	3	0	0	0	1	0	0	0	0	0	0	4	1	2	3	2	1	1	1	5	3	2	1	4	2	4	31	1	3	SSS|ENV|PRD
04/05/2021 13:49	04/05/2021 13:51	0	100	98	1	04/05/2021 13:51	R_3jclIQLIEijB2Pd	anonymous	EN	2	2	2	2	2	2	1	4	1	5	1	0	0	0	0	0	0	0	1	0	0	5	5	5	5	2	5	5	5	5	5	5	5	5	3	5	51	2	1	ENV|SSS|PRD
04/05/2021 13:49	04/05/2021 13:51	0	100	129	1	04/05/2021 13:51	R_246J8nSnh343piF	anonymous	EN	2	2	2	2	2	2	3	4	5	5	4	0	0	0	0	0	1	0	0	0	0	5	3	4	2	2	5	5	4	5	3	4	2	2	10	4	27	2	1	PRD|ENV|SSS
04/05/2021 13:48	04/05/2021 13:51	0	100	187	1	04/05/2021 13:51	R_2CfbUuzUX9sLb4q	anonymous	EN	2	2	2	2	2	2	5	3	4	3	5	0	1	0	0	0	0	0	0	0	0	4	5	3	5	2	5	5	4	5	3	6	5	6	1	2	31	2	1	PRD|ENV|SSS
04/05/2021 13:49	04/05/2021 13:51	0	100	114	1	04/05/2021 13:51	R_5oIZb5MTkVOGckV	anonymous	EN	2	2	2	2	2	2	4	2	5	2	5	0	0	1	0	0	0	0	0	0	0	4	4	5	4	2	4	5	4	5	5	2	2	2	4	4	42	2	1	PRD|SSS|ENV
04/05/2021 13:48	04/05/2021 13:51	0	100	169	1	04/05/2021 13:51	R_2EgCsI6iWjrgxkf	anonymous	EN	2	2	2	2	2	2	4	3	5	3	4	0	0	0	0	0	1	0	0	0	0	4	4	3	3	2	3	5	5	5	5	5	5	2	8	4	50	2	1	ENV|SSS|PRD
04/05/2021 13:49	04/05/2021 13:51	0	100	140	1	04/05/2021 13:51	R_1E3VzLc8xGPJENi	anonymous	EN	2	2	2	2	2	2	1	5	2	5	2	0	0	0	0	0	0	1	0	0	0	5	5	3	5	2	5	5	1	5	5	4	4	1	6	5	44	1	1	ENV|SSS|PRD
04/05/2021 13:49	04/05/2021 13:51	0	100	146	1	04/05/2021 13:51	R_2SGOXPmEP17RMom	anonymous	EN	2	2	2	2	2	2	2	4	1	4	2	0	0	0	0	1	0	0	0	0	0	5	4	5	4	2	5	5	4	5	5	1	3	1	3	2	59	1	1	ENV|PRD|SSS
04/05/2021 13:48	04/05/2021 13:51	0	100	211	1	04/05/2021 13:51	R_1K6xWUPoG8iAC2e	anonymous	EN	2	2	2	2	2	2	3	4	2	5	3	0	0	0	0	0	0	1	0	0	0	4	2	2	3	2	3	5	1	4	4	1	4	3	6	2	52	1	1	SSS|PRD|ENV
04/05/2021 13:47	04/05/2021 13:51	0	100	220	1	04/05/2021 13:51	R_1kIjx2IP7w17N9k	anonymous	EN	2	2	2	2	2	2	4	3	5	4	4	0	0	0	0	0	1	0	0	0	0	5	5	5	5	2	5	4	4	5	3	4	4	4	5	4	38	2	1	ENV|SSS|PRD
04/05/2021 13:48	04/05/2021 13:51	0	100	157	1	04/05/2021 13:51	R_2PnwbwnNBNGxQrx	anonymous	EN	2	2	2	2	2	2	3	4	1	4	1	0	0	0	0	1	0	0	0	0	0	5	5	5	5	2	5	5	4	5	5	4	5	1	3	3	43	1	1	SSS|PRD|ENV
04/05/2021 13:47	04/05/2021 13:51	0	100	236	1	04/05/2021 13:51	R_3mXyuKj0qNB7AGZ	anonymous	EN	2	2	2	2	2	2	2	3	2	4	2	0	0	0	0	0	1	0	0	0	0	4	4	3	4	2	4	5	4	5	5	4	5	3	3	4	59	2	1	ENV|PRD|SSS
04/05/2021 13:48	04/05/2021 13:51	0	100	215	1	04/05/2021 13:51	R_3PNb6Zrmaz9EFIV	anonymous	EN	2	2	2	2	2	2	4	2	5	2	1	0	0	1	0	0	0	0	0	0	0	3	4	5	2	2	2	5	1	5	5	3	2	1	4	4	50	1	1	PRD|SSS|ENV
04/05/2021 13:47	04/05/2021 13:51	0	100	240	1	04/05/2021 13:51	R_3hfKuRU8I4Qlc0N	anonymous	EN	2	2	2	2	2	2	2	4	4	4	3	0	0	0	0	0	0	0	1	0	0	4	5	5	5	2	5	5	3	5	4	4	3	1	2	4	45	2	1	PRD|SSS|ENV
04/05/2021 13:49	04/05/2021 13:51	0	100	156	1	04/05/2021 13:51	R_22P481JjfDriAER	anonymous	EN	2	2	2	2	2	2	2	4	2	3	3	0	0	0	0	0	0	1	0	0	0	4	5	3	4	2	3	5	2	5	3	4	4	4	9	4	35	1	1	ENV|PRD|SSS
04/05/2021 13:47	04/05/2021 13:51	0	100	253	1	04/05/2021 13:51	R_1H0SauoVHbOLUAM	anonymous	EN	2	2	2	2	2	2	4	4	3	4	4	0	0	0	1	0	0	0	0	0	0	4	2	5	4	2	4	5	4	5	4	1	5	1	5	4	52	2	1	PRD|SSS|ENV
04/05/2021 13:49	04/05/2021 13:51	0	100	143	1	04/05/2021 13:51	R_1n2Ex7mpboCeiNY	anonymous	EN	2	2	2	2	2	2	4	2	4	2	4	0	0	1	0	0	0	0	0	0	0	2	2	5	4	2	4	4	2	5	3	4	3	3	3	3	22	2	1	SSS|ENV|PRD
04/05/2021 13:49	04/05/2021 13:51	0	100	108	1	04/05/2021 13:51	R_3FPxqZ7lOCeGKzZ	anonymous	EN	2	2	2	2	2	2	4	4	5	4	4	0	0	0	0	0	0	1	0	0	0	5	3	4	5	2	5	5	5	5	4	3	4	1	5	4	30	2	1	ENV|PRD|SSS
04/05/2021 13:48	04/05/2021 13:51	0	100	191	1	04/05/2021 13:51	R_1LI5VXP2kEO2HSR	anonymous	EN	2	2	2	2	2	2	2	2	2	1	3	0	0	1	0	0	0	0	0	0	0	4	3	5	2	2	5	5	1	5	3	6	2	6	6	4	25	1	1	SSS|PRD|ENV
04/05/2021 13:51	04/05/2021 13:51	0	100	0	1	04/05/2021 13:51	R_3fwv8FhBaLLDfmh	anonymous	EN
04/05/2021 13:51	04/05/2021 13:51	0	100	16	1	04/05/2021 13:51	R_3CHILIIsXXw9ZZY	anonymous	EN	1	1	1	1	1	1
04/05/2021 13:49	04/05/2021 13:51	0	100	150	1	04/05/2021 13:51	R_2aLJndD2jsYWpyt	anonymous	EN	2	2	2	2	2	2	2	4	4	5	3	0	0	0	0	0	0	1	0	0	0	5	4	4	5	2	5	5	4	5	4	4	4	3	3	5	25	2	1	ENV|PRD|SSS
04/05/2021 13:49	04/05/2021 13:51	0	100	161	1	04/05/2021 13:51	R_1jenID72fk7q6OY	anonymous	EN	2	2	2	2	2	2	1	6	1	4	1	0	0	0	0	0	1	0	0	0	0	5	5	5	4	2	5	5	4	5	4	5	3	1	3	4	43	1	1	ENV|SSS|PRD
04/05/2021 13:48	04/05/2021 13:51	0	100	210	1	04/05/2021 13:51	R_290JnUTRmXXCihJ	anonymous	EN	2	2	2	2	2	2	1	5	1	5	1	0	0	0	1	0	0	0	0	0	0	4	5	5	4	2	4	5	3	5	5	3	4	6	1	3	60	2	1	ENV|PRD|SSS
04/05/2021 13:49	04/05/2021 13:51	0	100	152	1	04/05/2021 13:51	R_RlA4x2BpC7MFEsN	anonymous	EN	2	2	2	2	2	2	2	4	3	4	3	0	0	0	0	0	0	1	0	0	0	4	5	4	4	2	4	5	2	5	5	3	3	1	7	3	29	1	1	SSS|PRD|ENV
04/05/2021 13:48	04/05/2021 13:52	0	100	217	1	04/05/2021 13:52	R_1mPF29VC65rstaP	anonymous	EN	2	2	2	2	2	2	4	3	2	3	4	0	0	0	1	0	0	0	0	0	0	4	5	4	4	2	3	5	4	5	5	4	3	2	2	5	60	2	1	ENV|PRD|SSS
04/05/2021 13:52	04/05/2021 13:52	0	100	0	1	04/05/2021 13:52	R_do6v5tcVduWSiWJ	anonymous	EN
04/05/2021 13:47	04/05/2021 13:52	0	100	275	1	04/05/2021 13:52	R_2abpqnuw4TJAAdZ	anonymous	EN	2	2	2	2	2	2	2	4	3	4	2	0	0	0	0	0	0	1	0	0	0	5	5	5	5	2	4	5	5	5	5	4	4	3	4	4	67	1	1	ENV|PRD|SSS
04/05/2021 13:52	04/05/2021 13:52	0	100	0	1	04/05/2021 13:52	R_2cvic2KvqqTsOn1	anonymous	EN
04/05/2021 13:48	04/05/2021 13:52	0	100	229	1	04/05/2021 13:52	R_rrKwQZHl329NzbP	anonymous	EN	2	2	2	2	2	2	2	4	1	4	4	0	0	0	0	1	0	0	0	0	0	4	5	4	3	2	3	5	3	5	3	2	3	2	9	4	29	1	1	SSS|PRD|ENV
04/05/2021 13:48	04/05/2021 13:52	0	100	204	1	04/05/2021 13:52	R_3KZVGcTOm5OE410	anonymous	EN	2	2	2	2	2	2	4	3	1	3	4	0	1	0	0	0	0	0	0	0	0	5	5	5	5	2	5	5	5	5	5	5	5	3	2	2	36	2	1	PRD|SSS|ENV
04/05/2021 13:49	04/05/2021 13:52	0	100	148	1	04/05/2021 13:52	R_2dW0vmbtMJ6K3rr	anonymous	EN	2	2	2	2	2	2	2	5	2	5	2	0	0	0	0	0	1	0	0	0	0	4	5	5	5	2	4	5	4	5	5	5	4	2	8	4	37	2	1	PRD|ENV|SSS
04/05/2021 13:49	04/05/2021 13:52	0	100	193	1	04/05/2021 13:52	R_ymaIVfKAmjJpoJ3	anonymous	EN	2	2	2	2	2	2	4	4	5	4	4	0	0	0	1	0	0	0	0	0	0	5	5	3	5	2	5	5	5	5	5	3	3	1	6	3	39	2	1	ENV|PRD|SSS
04/05/2021 13:48	04/05/2021 13:52	0	100	250	1	04/05/2021 13:52	R_3qHvqjS9WU15h03	anonymous	EN	2	2	2	2	2	2	2	4	1	5	1	0	0	0	0	1	0	0	0	0	0	3	5	5	2	2	4	5	2	5	5	3	5	6	5	4	44	2	3	PRD|SSS|ENV
04/05/2021 13:47	04/05/2021 13:52	0	100	284	1	04/05/2021 13:52	R_Rt3rxIONbSK1knT	anonymous	EN	2	2	2	2	2	2	1	4	2	4	1	0	0	0	0	0	0	1	0	0	0	5	4	5	4	2	4	5	2	5	4	2	4	1	6	4	54	1	1	ENV|PRD|SSS
04/05/2021 13:50	04/05/2021 13:52	0	100	104	1	04/05/2021 13:52	R_1C16xYiVSRxm0gz	anonymous	EN	2	2	2	2	2	2	1	6	1	6	1	0	0	0	0	0	0	1	0	0	0	5	4	5	3	2	5	5	5	5	5	3	3	1	8	5	32	2	1	PRD|ENV|SSS
04/05/2021 13:52	04/05/2021 13:52	0	100	0	1	04/05/2021 13:52	R_26nI9RIUhFUIpda	anonymous	EN
04/05/2021 13:48	04/05/2021 13:52	0	100	237	1	04/05/2021 13:52	R_3EKFdLVGAfwvVFk	anonymous	EN	2	2	2	2	2	2	3	3	4	4	4	0	0	0	0	0	1	0	0	0	0	5	4	4	4	2	5	5	4	4	3	4	4	2	11	4	26	2	1	ENV|PRD|SSS
04/05/2021 13:49	04/05/2021 13:52	0	100	179	1	04/05/2021 13:52	R_1NfSKVrkYBqnzr2	anonymous	EN	2	2	2	2	2	2	2	5	3	5	2	0	0	0	0	0	0	1	0	0	0	5	5	5	5	2	5	5	5	5	5	5	5	5	1	2	46	2	1	ENV|SSS|PRD
04/05/2021 13:49	04/05/2021 13:52	0	100	163	1	04/05/2021 13:52	R_r83FlTXjkuLPDjz	anonymous	EN	2	2	2	2	2	2	5	2	5	2	5	0	0	0	0	0	1	0	0	0	0	5	5	5	5	2	5	5	5	5	5	4	5	6	4	4	51	2	1	ENV|SSS|PRD
04/05/2021 13:50	04/05/2021 13:52	0	100	116	1	04/05/2021 13:52	R_27d3ERc5ZHcmPRB	anonymous	EN	2	2	2	2	2	2	2	4	6	5	2	0	0	1	0	0	0	0	0	0	0	5	5	2	2	2	5	5	1	5	5	2	5	1	4	2	36	1	1	SSS|ENV|PRD
04/05/2021 13:48	04/05/2021 13:52	0	100	261	1	04/05/2021 13:52	R_1iqh0XAiD6fJQX0	anonymous	EN	2	2	2	2	2	2	4	3	5	3	4	0	0	0	0	1	0	0	0	0	0	4	2	1	2	2	2	4	5	5	4	2	2	1	7	4	39	1	1	PRD|SSS|ENV
04/05/2021 13:49	04/05/2021 13:52	0	100	162	1	04/05/2021 13:52	R_33vammNiBrfrJ1j	anonymous	EN	2	2	2	2	2	2	1	4	2	5	2	0	0	0	0	1	0	0	0	0	0	4	3	4	2	2	3	5	3	5	1	6	3	6	6	4	28	2	1	ENV|PRD|SSS
04/05/2021 13:48	04/05/2021 13:52	0	100	245	1	04/05/2021 13:52	R_OjaN10JuyRYgJaN	anonymous	EN	2	2	2	2	2	2	2	4	2	5	2	0	0	0	0	0	1	0	0	0	0	4	4	4	5	2	4	5	4	5	5	4	4	1	3	4	69	1	1	PRD|ENV|SSS
04/05/2021 13:47	04/05/2021 13:52	0	100	303	1	04/05/2021 13:52	R_AO43JGXirkOLGoh	anonymous	EN	1	1	1	1	1	1
04/05/2021 13:48	04/05/2021 13:52	0	100	264	1	04/05/2021 13:52	R_2XaLv5qvs2qGi4t	anonymous	EN	2	2	2	2	2	2	3	4	3	4	2	0	0	0	0	0	1	0	0	0	0	4	3	4	4	2	5	5	4	5	4	3	2	2	5	2	52	2	1	ENV|SSS|PRD
04/05/2021 13:48	04/05/2021 13:52	0	100	276	1	04/05/2021 13:52	R_3qsSaHTXSCNGQEX	anonymous	EN	2	2	2	2	2	2	1	1	1	5	1	0	1	0	0	0	0	0	0	0	0	5	5	5	4	4	1	5	5	5	5	4	5	2	3	4	34	2	1	ENV|PRD|SSS
04/05/2021 13:48	04/05/2021 13:52	0	100	234	1	04/05/2021 13:52	R_Rzss5dqkxqFHgwV	anonymous	EN	2	2	2	2	2	2	2	5	2	4	2	0	0	0	0	0	1	0	0	0	0	3	5	5	5	2	4	5	4	5	5	5	5	1	4	4	30	2	1	PRD|ENV|SSS
04/05/2021 13:52	04/05/2021 13:52	0	100	17	1	04/05/2021 13:52	R_1OxXoYi84bddW6d	anonymous	EN	1	1	1	1	1	1
04/05/2021 13:48	04/05/2021 13:52	0	100	254	1	04/05/2021 13:52	R_3jc87fThJD1RLnJ	anonymous	EN	2	2	2	2	2	2	6	2	4	3	6	0	1	0	0	0	0	0	0	0	0	5	5	4	4	2	5	5	5	5	5	5	5	1	2	3	43	2	1	ENV|SSS|PRD
04/05/2021 13:49	04/05/2021 13:52	0	100	184	1	04/05/2021 13:52	R_1oAVcgghKtOA4ft	anonymous	EN	2	2	2	2	2	2	2	4	2	5	3	0	0	0	0	0	0	1	0	0	0	5	5	6	3	2	4	5	4	5	5	5	5	1	8	5	42	1	1	ENV|SSS|PRD
04/05/2021 13:48	04/05/2021 13:52	0	100	233	1	04/05/2021 13:52	R_20uOfWRBdi49kYx	anonymous	EN	2	2	2	2	2	2	3	2	4	3	4	0	0	1	0	0	0	0	0	0	0	2	5	5	3	2	1	5	2	5	3	3	3	3	1	2	55	2	1	ENV|SSS|PRD
04/05/2021 13:49	04/05/2021 13:52	0	100	174	1	04/05/2021 13:52	R_DMNXse4p5P3CNq1	anonymous	EN	2	2	2	2	2	2	2	3	4	2	4	0	0	0	1	0	0	0	0	0	0	5	5	5	4	2	5	5	4	5	5	4	4	2	7	5	51	1	1	ENV|PRD|SSS
04/05/2021 13:48	04/05/2021 13:52	0	100	249	1	04/05/2021 13:52	R_3qkBIaNHfEt4pXl	anonymous	EN	2	2	2	2	2	2	3	3	4	4	4	0	0	0	0	1	0	0	0	0	0	4	4	2	4	2	4	5	3	5	4	1	3	1	4	4	35	2	3	SSS|PRD|ENV
04/05/2021 13:50	04/05/2021 13:52	0	100	141	1	04/05/2021 13:52	R_2Y5GJOW1OCOvE3P	anonymous	EN	2	2	2	2	2	2	2	2	2	2	3	0	0	0	1	0	0	0	0	0	0	2	5	4	2	2	2	5	1	4	3	6	2	2	5	3	24	1	1	PRD|SSS|ENV
04/05/2021 13:48	04/05/2021 13:52	0	100	263	1	04/05/2021 13:52	R_1mxAmZ8elTjy4xR	anonymous	EN	2	2	2	2	2	2	3	3	1	2	2	0	0	0	1	0	0	0	0	0	0	4	4	2	4	2	4	5	3	5	5	3	3	6	3	4	68	2	1	PRD|ENV|SSS
04/05/2021 13:50	04/05/2021 13:52	0	100	144	1	04/05/2021 13:52	R_2CZhtIo046yehPR	anonymous	EN	2	2	2	2	2	2	1	4	3	4	2	0	0	0	0	0	0	1	0	0	0	5	5	4	5	2	5	5	3	5	5	5	4	5	7	4	33	1	1	SSS|ENV|PRD
04/05/2021 13:52	04/05/2021 13:52	0	100	0	1	04/05/2021 13:52	R_1k1fAvTKPWxUa7W	anonymous	EN
04/05/2021 13:48	04/05/2021 13:52	0	100	262	1	04/05/2021 13:52	R_2Evi0tdroGGSKLm	anonymous	EN	2	2	2	2	2	2	2	5	1	4	1	0	0	0	0	0	1	0	0	0	0	5	2	2	5	2	5	4	5	5	5	2	4	1	6	4	38	2	1	SSS|ENV|PRD
04/05/2021 13:47	04/05/2021 13:52	0	100	298	1	04/05/2021 13:52	R_1pGKfAXWKyVjCPu	anonymous	EN	2	2	2	2	2	2	2	4	3	4	2	0	0	0	0	0	0	1	0	0	0	4	2	2	4	2	4	5	4	5	4	4	3	2	8	5	33	1	1	SSS|ENV|PRD
04/05/2021 13:51	04/05/2021 13:52	0	100	100	1	04/05/2021 13:52	R_2aFtiymCk68WZ5S	anonymous	EN	2	2	2	2	2	2	2	5	3	5	2	0	0	0	0	1	0	0	0	0	0	4	3	4	3	2	4	5	3	5	4	3	4	2	3	3	22	1	1	ENV|SSS|PRD
04/05/2021 13:49	04/05/2021 13:53	0	100	240	1	04/05/2021 13:53	R_3e2ij1OYViJESpk	anonymous	EN	2	2	2	2	2	2	4	3	2	5	4	0	0	0	0	1	0	0	0	0	0	5	5	5	4	2	5	5	5	5	5	4	4	1	4	3	66	2	1	PRD|SSS|ENV
04/05/2021 13:50	04/05/2021 13:53	0	100	143	1	04/05/2021 13:53	R_3HjoLflGMf0NxtC	anonymous	EN	2	2	2	2	2	2	2	3	6	3	4	0	0	0	0	0	0	1	0	0	0	4	5	5	2	2	3	5	4	4	3	4	5	1	6	3	47	1	1	SSS|ENV|PRD
04/05/2021 13:51	04/05/2021 13:53	0	100	87	1	04/05/2021 13:53	R_3snnE3MCYpwyjZj	anonymous	EN	2	2	2	2	2	2	2	4	2	4	2	0	0	0	0	0	0	1	0	0	0	5	5	5	5	2	5	5	4	5	5	5	5	2	4	3	55	2	1	PRD|SSS|ENV
04/05/2021 13:50	04/05/2021 13:53	0	100	169	1	04/05/2021 13:53	R_2EgEHN7z5KN9XlX	anonymous	EN	2	2	2	2	2	2	1	5	1	5	1	0	0	0	0	0	0	1	0	0	0	5	5	5	4	2	4	5	4	5	5	2	4	1	7	5	27	2	1	SSS|ENV|PRD
04/05/2021 13:50	04/05/2021 13:53	0	100	180	1	04/05/2021 13:53	R_3hxSDQGnn8HRUh2	anonymous	EN	2	2	2	2	2	2	3	4	3	3	3	0	0	0	0	0	1	0	0	0	0	1	1	1	2	2	2	3	1	4	3	2	1	5	5	5	35	1	1	SSS|ENV|PRD
04/05/2021 13:49	04/05/2021 13:53	0	100	240	1	04/05/2021 13:53	R_1F2mxTkAdtO54GN	anonymous	EN	2	2	2	2	2	2	1	5	1	5	1	0	0	0	0	0	1	0	0	0	0	5	5	5	4	2	5	5	5	5	5	5	5	2	5	3	47	2	1	SSS|ENV|PRD
04/05/2021 13:50	04/05/2021 13:53	0	100	170	1	04/05/2021 13:53	R_SOZwXzvEgj8B7dT	anonymous	EN	2	2	2	2	2	2	5	2	5	3	4	0	0	0	0	0	0	1	0	0	0	5	4	5	2	2	5	5	5	5	5	2	2	3	4	4	24	2	1	PRD|SSS|ENV
04/05/2021 13:49	04/05/2021 13:53	0	100	244	1	04/05/2021 13:53	R_1okbRRNnpwM5dAu	anonymous	EN	2	2	2	2	2	2	4	3	5	3	4	0	0	0	1	0	0	0	0	0	0	5	4	2	5	2	5	5	3	5	3	3	3	1	5	5	46	2	1	PRD|SSS|ENV
04/05/2021 13:49	04/05/2021 13:53	0	100	235	1	04/05/2021 13:53	R_2B574wO4lEup0wM	anonymous	EN	2	2	2	2	2	2	2	2	5	2	4	0	0	0	1	0	0	0	0	0	0	5	2	2	5	2	5	5	1	5	5	4	2	1	4	3	49	1	1	SSS|PRD|ENV
04/05/2021 13:51	04/05/2021 13:53	0	100	106	1	04/05/2021 13:53	R_qDbFSj4JQwHuQyB	anonymous	EN	2	2	2	2	2	2	2	4	3	4	3	0	0	0	0	0	0	0	1	0	0	5	3	1	5	2	5	5	5	5	4	5	3	1	8	5	28	2	1	SSS|ENV|PRD
04/05/2021 13:46	04/05/2021 13:53	0	100	424	1	04/05/2021 13:53	R_3PpnV7z5GPOdp2N	anonymous	EN	1	1	1	1	1	1
04/05/2021 13:51	04/05/2021 13:53	0	100	105	1	04/05/2021 13:53	R_1F5OqXmzLuZtsEi	anonymous	EN	2	2	2	2	2	2	4	3	2	2	4	0	1	0	0	0	0	0	0	0	0	4	4	5	4	2	4	5	2	5	5	5	5	5	1	3	22	2	1	PRD|ENV|SSS
04/05/2021 13:50	04/05/2021 13:53	0	100	205	1	04/05/2021 13:53	R_1mgBBrdofpwp7vR	anonymous	EN	2	2	2	2	2	2	1	5	1	6	1	0	0	0	0	0	0	1	0	0	0	5	5	5	5	2	4	4	5	5	4	4	4	2	7	5	37	2	1	SSS|ENV|PRD
04/05/2021 13:51	04/05/2021 13:53	0	100	119	1	04/05/2021 13:53	R_2dFGEjL7iJlzhbZ	anonymous	EN	2	2	2	2	2	2	4	3	5	3	4	0	0	0	0	0	1	0	0	0	0	6	5	5	5	2	6	6	6	5	5	4	4	3	10	5	36	1	1	PRD|ENV|SSS
04/05/2021 13:50	04/05/2021 13:53	0	100	154	1	04/05/2021 13:53	R_26ev9cZDtAdAbfe	anonymous	EN	2	2	2	2	2	2	3	4	2	3	4	0	0	0	0	1	0	0	0	0	0	4	5	1	4	2	5	5	3	5	5	5	1	1	6	4	28	1	1	SSS|PRD|ENV
04/05/2021 13:49	04/05/2021 13:53	0	100	216	1	04/05/2021 13:53	R_3PnxXWrlkb5snTX	anonymous	EN	2	2	2	2	2	2	1	5	1	5	1	0	0	0	0	0	0	1	0	0	0	5	5	5	5	4	5	5	5	5	5	5	4	2	6	4	60	2	1	SSS|PRD|ENV
04/05/2021 13:48	04/05/2021 13:53	0	100	313	1	04/05/2021 13:53	R_02Q6xnlf7Zvjs4h	anonymous	EN	2	2	2	2	2	2	4	2	4	3	4	0	0	1	0	0	0	0	0	0	0	2	3	2	2	2	2	4	2	5	4	3	3	2	4	4	34	2	1	PRD|ENV|SSS
04/05/2021 13:51	04/05/2021 13:53	0	100	122	1	04/05/2021 13:53	R_DiUJzmQCguaxOs9	anonymous	EN	2	2	2	2	2	2	5	2	1	1	4	0	1	0	0	0	0	0	0	0	0	5	3	5	2	2	5	5	2	5	5	5	5	5	1	2	22	1	1	PRD|SSS|ENV
04/05/2021 13:50	04/05/2021 13:53	0	100	182	1	04/05/2021 13:53	R_1eF2RQ5VHJEd9Em	anonymous	EN	2	2	2	2	2	2	4	6	3	5	4	0	0	0	1	0	0	0	0	0	0	5	5	5	5	2	5	5	5	5	5	5	4	4	5	4	42	2	1	SSS|PRD|ENV
04/05/2021 13:51	04/05/2021 13:53	0	100	132	1	04/05/2021 13:53	R_1qb9PePpgN9kCMP	anonymous	EN	2	2	2	2	2	2	3	4	2	4	3	0	0	0	0	1	0	0	0	0	0	5	4	4	4	2	5	5	5	5	4	5	5	1	4	5	30	2	1	ENV|SSS|PRD
04/05/2021 13:49	04/05/2021 13:53	0	100	238	1	04/05/2021 13:53	R_2S69OIdUoSMSlID	anonymous	EN	2	2	2	2	2	2	3	4	5	3	4	0	0	1	0	0	0	0	0	0	0	4	4	4	4	2	5	4	3	5	3	4	4	4	5	5	27	2	1	ENV|SSS|PRD
04/05/2021 13:49	04/05/2021 13:53	0	100	238	1	04/05/2021 13:53	R_3s5tbI4WmLHe4Kz	anonymous	EN	2	2	2	2	2	2	2	2	1	4	2	0	0	1	0	0	0	0	0	0	0	5	4	4	5	2	5	5	5	5	2	5	5	2	3	4	35	2	1	ENV|SSS|PRD
04/05/2021 13:51	04/05/2021 13:53	0	100	136	1	04/05/2021 13:53	R_5o2NT4PhxL41OaB	anonymous	EN	2	2	2	2	2	2	2	4	4	4	1	0	0	0	1	0	0	0	0	0	0	5	4	5	5	2	5	5	5	5	5	4	4	4	7	3	25	2	1	PRD|ENV|SSS
04/05/2021 13:50	04/05/2021 13:53	0	100	198	1	04/05/2021 13:53	R_BXoqLGbfX2BTJpn	anonymous	EN	2	2	2	2	2	2	4	3	4	2	3	0	0	1	0	0	0	0	0	0	0	5	4	5	3	2	5	5	4	5	5	6	5	6	3	2	52	2	1	PRD|SSS|ENV
04/05/2021 13:51	04/05/2021 13:53	0	100	122	1	04/05/2021 13:53	R_3kBzG6TXg4ZdE5i	anonymous	EN	2	2	2	2	2	2	2	3	4	2	4	0	0	1	0	0	0	0	0	0	0	4	3	5	1	2	3	5	4	5	1	3	2	6	3	4	25	2	1	PRD|SSS|ENV
04/05/2021 13:49	04/05/2021 13:53	0	100	240	1	04/05/2021 13:53	R_11i01P94Qb0RF3z	anonymous	EN	2	2	2	2	2	2	1	4	1	4	1	0	0	0	0	0	1	0	0	0	0	5	5	5	5	2	5	5	5	5	5	4	5	1	4	4	38	1	1	SSS|ENV|PRD
04/05/2021 13:50	04/05/2021 13:53	0	100	188	1	04/05/2021 13:53	R_UiNJOb6iwq7sV9f	anonymous	EN	2	2	2	2	2	2	4	3	4	3	4	0	0	1	0	0	0	0	0	0	0	5	4	5	5	2	5	5	5	5	4	4	4	4	5	3	21	2	1	SSS|PRD|ENV
04/05/2021 13:49	04/05/2021 13:53	0	100	264	1	04/05/2021 13:53	R_26kz11BCAZTRCUF	anonymous	EN	2	2	2	2	2	2	2	3	4	4	2	0	0	0	0	0	1	0	0	0	0	5	4	4	4	2	5	5	5	5	5	4	4	2	10	3	26	2	1	PRD|ENV|SSS
04/05/2021 13:48	04/05/2021 13:53	0	100	317	1	04/05/2021 13:53	R_1pxTyoZi85XDlkH	anonymous	EN	2	2	2	2	2	2	2	2	1	4	2	0	0	0	0	0	1	0	0	0	0	3	4	4	5	2	3	5	1	5	4	4	4	4	6	4	59	1	1	SSS|ENV|PRD
04/05/2021 13:51	04/05/2021 13:53	0	100	133	1	04/05/2021 13:53	R_2bN4FFdaLLEEidc	anonymous	EN	2	2	2	2	2	2	4	2	4	2	4	0	0	0	0	0	0	1	0	0	0	5	4	4	5	2	5	5	4	5	4	4	4	2	1	3	37	2	1	PRD|SSS|ENV
04/05/2021 13:50	04/05/2021 13:53	0	100	202	1	04/05/2021 13:53	R_8hIQLngWOhUNAzf	anonymous	EN	2	2	2	2	2	2	3	3	4	3	4	0	0	1	0	0	0	0	0	0	0	5	5	5	4	2	5	5	5	5	4	2	4	2	4	4	23	2	1	SSS|PRD|ENV
04/05/2021 13:53	04/05/2021 13:53	0	100	21	1	04/05/2021 13:53	R_1P4RGibdJVL6Rmi	anonymous	EN	1	1	1	1	1	1
04/05/2021 13:48	04/05/2021 13:53	0	100	323	1	04/05/2021 13:53	R_3n8K0vjyjTkzsQm	anonymous	EN	2	2	2	2	2	2	4	2	4	3	4	0	0	0	1	0	0	0	0	0	0	5	3	5	4	2	5	5	5	5	5	6	5	6	2	5	31	1	1	PRD|ENV|SSS
04/05/2021 13:52	04/05/2021 13:53	0	100	85	1	04/05/2021 13:53	R_2AGqh8luKYMchPH	anonymous	EN	2	2	2	2	2	2	4	3	4	3	4	0	0	0	0	1	0	0	0	0	0	4	4	4	5	2	5	4	3	5	5	3	4	4	4	4	25	1	1	SSS|ENV|PRD
04/05/2021 13:47	04/05/2021 13:53	0	100	408	1	04/05/2021 13:53	R_1gkbZ81tYOcL4ZY	anonymous	EN	2	2	2	2	2	2	2	3	2	4	2	0	0	0	0	0	1	0	0	0	0	5	5	4	3	2	4	5	5	5	5	6	5	6	3	4	60	2	1	PRD|ENV|SSS
04/05/2021 13:50	04/05/2021 13:53	0	100	196	1	04/05/2021 13:54	R_1k236Z2xAHuBeRM	anonymous	EN	2	2	2	2	2	2	2	4	3	4	2	0	0	0	0	0	1	0	0	0	0	5	5	4	5	2	5	5	5	5	3	5	5	2	8	2	24	2	1	PRD|ENV|SSS
04/05/2021 13:51	04/05/2021 13:54	0	100	157	1	04/05/2021 13:54	R_1FhLfQ0TkKAVTop	anonymous	EN	2	2	2	2	2	2	2	5	4	5	5	0	0	0	0	0	1	0	0	0	0	5	5	5	4	2	5	6	4	5	4	4	4	3	7	5	23	2	1	ENV|PRD|SSS
04/05/2021 13:54	04/05/2021 13:54	0	100	0	1	04/05/2021 13:54	R_2A0sYMzJTCu1Swu	anonymous	EN
04/05/2021 13:51	04/05/2021 13:54	0	100	181	1	04/05/2021 13:54	R_1eY0VfQKKA3UUyD	anonymous	EN	2	2	2	2	2	2	5	4	3	2	5	0	0	1	0	0	0	0	0	0	0	4	5	5	5	2	5	3	1	4	3	5	3	2	4	5	34	1	1	PRD|ENV|SSS
04/05/2021 13:51	04/05/2021 13:54	0	100	142	1	04/05/2021 13:54	R_1Eb9nmgqvuLNQ53	anonymous	EN	2	2	2	2	2	2	5	4	5	1	6	0	0	0	0	1	0	0	0	0	0	4	4	4	3	2	3	5	3	5	4	4	5	3	5	5	25	1	1	ENV|SSS|PRD
04/05/2021 13:49	04/05/2021 13:54	0	100	293	1	04/05/2021 13:54	R_2VpsmU07UkXSwBs	anonymous	EN	2	2	2	2	2	2	3	3	5	2	2	0	0	0	0	0	1	0	0	0	0	5	2	4	1	2	4	4	4	5	2	5	1	1	8	5	30	1	3	PRD|ENV|SSS
04/05/2021 13:46	04/05/2021 13:54	0	100	433	1	04/05/2021 13:54	R_3fT8FOFRiPS2yZy	anonymous	EN	2	2	2	2	2	2	6	3	4	2	5	0	0	0	0	0	1	0	0	0	0	4	4	2	4	2	4	5	1	5	5	1	1	2	4	5	43	1	1	PRD|SSS|ENV
04/05/2021 13:50	04/05/2021 13:54	0	100	239	1	04/05/2021 13:54	R_VQBUpiqQ1FSTzpf	anonymous	EN	2	2	2	2	2	2	1	1	2	5	2	0	0	0	0	0	1	0	0	0	0	5	5	5	5	2	5	5	2	5	5	5	4	6	5	4	41	2	1	SSS|PRD|ENV
04/05/2021 13:49	04/05/2021 13:54	0	100	267	1	04/05/2021 13:54	R_ZxfEErkEh6emN8d	anonymous	EN	2	2	2	2	2	2	3	2	1	4	3	0	0	0	1	0	0	0	0	0	0	4	5	5	4	2	4	4	3	4	5	5	5	3	1	5	54	1	1	SSS|ENV|PRD
04/05/2021 13:50	04/05/2021 13:54	0	100	206	1	04/05/2021 13:54	R_2fpLRRQZWV7omkR	anonymous	EN	2	2	2	2	2	2	2	3	3	5	3	0	0	0	0	0	1	0	0	0	0	4	4	4	2	2	3	5	2	5	3	5	5	3	2	3	34	2	1	PRD|ENV|SSS
04/05/2021 13:50	04/05/2021 13:54	0	100	228	1	04/05/2021 13:54	R_2BlCoS0UDCFdvh1	anonymous	EN	2	2	2	2	2	2	5	5	2	4	5	0	0	0	1	0	0	0	0	0	0	5	5	5	5	2	3	5	1	6	4	1	2	1	3	5	79	1	1	ENV|PRD|SSS
04/05/2021 13:50	04/05/2021 13:54	0	100	211	1	04/05/2021 13:54	R_2wBslDHQm4wEXwd	anonymous	EN	2	2	2	2	2	2	2	5	1	5	1	0	0	0	0	0	0	1	0	0	0	4	5	5	5	2	5	5	4	5	5	4	4	6	6	3	63	2	1	ENV|PRD|SSS
04/05/2021 13:50	04/05/2021 13:54	0	100	241	1	04/05/2021 13:54	R_3PRLeBwIK7RAf5u	anonymous	EN	2	2	2	2	2	2	3	4	4	4	3	0	0	0	0	0	1	0	0	0	0	5	5	4	5	2	5	5	5	5	4	5	4	4	9	4	49	2	1	PRD|ENV|SSS
04/05/2021 13:51	04/05/2021 13:54	0	100	162	1	04/05/2021 13:54	R_2uX2TZjeKEplswj	anonymous	EN	2	2	2	2	2	2	4	3	2	3	4	0	0	1	0	0	0	0	0	0	0	4	4	4	5	2	5	5	1	4	4	4	4	2	4	3	30	1	1	ENV|SSS|PRD
04/05/2021 13:50	04/05/2021 13:54	0	100	208	1	04/05/2021 13:54	R_3FKhacAJ1yuCCgj	anonymous	EN	2	2	2	2	2	2	3	4	3	4	3	0	0	0	0	0	0	1	0	0	0	5	4	4	4	2	4	5	4	5	4	1	5	2	6	4	40	2	1	ENV|PRD|SSS
04/05/2021 13:51	04/05/2021 13:54	0	100	156	1	04/05/2021 13:54	R_3gOAiERHBvb4pJG	anonymous	EN	2	2	2	2	2	2	3	4	4	4	4	0	0	0	0	1	0	0	0	0	0	4	5	5	4	2	5	5	4	5	5	5	5	5	6	3	49	2	1	SSS|PRD|ENV
04/05/2021 13:51	04/05/2021 13:54	0	100	159	1	04/05/2021 13:54	R_1OYVrmTyG0mTdjo	anonymous	EN	2	2	2	2	2	2	2	3	2	4	2	0	0	0	0	1	0	0	0	0	0	5	5	4	4	2	5	5	5	5	4	5	5	4	3	4	22	3	1	PRD|SSS|ENV
04/05/2021 13:49	04/05/2021 13:54	0	100	287	1	04/05/2021 13:54	R_27NBE5KK4r7EwcV	anonymous	EN	2	2	2	2	2	2	1	3	1	3	1	0	0	0	1	0	0	0	0	0	0	4	4	3	4	2	4	4	2	5	5	3	5	1	4	2	43	2	1	PRD|ENV|SSS
04/05/2021 13:47	04/05/2021 13:54	0	100	394	1	04/05/2021 13:54	R_24pmWTnRovmtofc	anonymous	EN	2	2	2	2	2	2	2	3	4	3	3	0	0	0	0	0	1	0	0	0	0	5	4	4	3	2	5	5	3	5	5	2	3	1	9	5	35	1	1	SSS|ENV|PRD
04/05/2021 13:48	04/05/2021 13:54	0	100	378	1	04/05/2021 13:54	R_3dLFL3wNOsPjK9w	anonymous	EN	2	2	2	2	2	2	4	2	3	2	4	0	0	1	0	0	0	0	0	0	0	4	5	3	4	2	5	5	4	5	5	6	5	6	2	2	52	1	1	ENV|SSS|PRD
04/05/2021 13:50	04/05/2021 13:54	0	100	217	1	04/05/2021 13:54	R_1DYdlsfhBfN4qrP	anonymous	EN	2	2	2	2	2	2	1	5	1	6	1	0	0	0	0	0	0	1	0	0	0	4	5	5	5	2	5	5	2	5	4	5	5	2	9	4	27	2	1	ENV|PRD|SSS
04/05/2021 13:50	04/05/2021 13:54	0	100	263	1	04/05/2021 13:54	R_1LFjlbh4ZNu9KPa	anonymous	EN	2	2	2	2	2	2	3	4	4	4	2	0	0	0	0	1	0	0	0	0	0	5	4	6	4	2	5	4	5	5	4	4	4	2	4	4	36	2	1	ENV|SSS|PRD
04/05/2021 13:51	04/05/2021 13:54	0	100	211	1	04/05/2021 13:54	R_OBdJ0Bw2PAnIfst	anonymous	EN	2	2	2	2	2	2	4	4	4	4	5	0	0	0	0	1	0	0	0	0	0	3	4	3	4	2	3	5	2	5	3	3	3	1	4	4	27	2	1	SSS|PRD|ENV
04/05/2021 13:51	04/05/2021 13:54	0	100	197	1	04/05/2021 13:54	R_3RaW96d47Dp1Qef	anonymous	EN	2	2	2	2	2	2	1	5	1	4	1	0	0	0	0	0	0	0	1	0	0	5	5	5	5	2	5	5	5	5	4	5	3	3	4	4	44	2	1	SSS|ENV|PRD
04/05/2021 13:52	04/05/2021 13:54	0	100	152	1	04/05/2021 13:54	R_AplTd0ERxUyeCyJ	anonymous	EN	2	2	2	2	2	2	2	4	3	4	2	0	0	0	0	1	0	0	0	0	0	4	4	3	5	2	4	5	4	5	5	4	4	3	5	3	36	1	1	ENV|SSS|PRD
04/05/2021 13:53	04/05/2021 13:54	0	100	98	1	04/05/2021 13:54	R_28YtM23KrJJ0LbQ	anonymous	EN	2	2	2	2	2	2	2	5	2	5	2	0	0	0	0	0	1	0	0	0	0	5	5	6	3	2	5	5	4	6	5	5	5	2	9	4	28	2	1	SSS|PRD|ENV
04/05/2021 13:52	04/05/2021 13:54	0	100	119	1	04/05/2021 13:54	R_1r3bisJwX8f873a	anonymous	EN	2	2	2	2	2	2	1	6	1	5	1	0	0	0	0	0	1	0	0	0	0	5	5	5	4	2	5	5	3	5	5	5	5	3	11	4	49	2	1	ENV|PRD|SSS
04/05/2021 13:52	04/05/2021 13:54	0	100	149	1	04/05/2021 13:54	R_aX0bN49mC24UXEl	anonymous	EN	2	2	2	2	2	2	5	3	5	4	4	0	0	0	0	1	0	0	0	0	0	2	4	5	2	2	4	5	1	5	4	4	2	2	3	4	28	1	1	PRD|ENV|SSS
04/05/2021 13:54	04/05/2021 13:54	0	100	0	1	04/05/2021 13:54	R_AbWjzUZb3QUBjkR	anonymous	EN
04/05/2021 13:50	04/05/2021 13:54	0	100	250	1	04/05/2021 13:54	R_3F50igTE5BWnXLU	anonymous	EN	2	2	2	2	2	2	2	4	2	5	2	0	0	0	1	0	0	0	0	0	0	5	4	5	4	2	5	5	3	5	4	5	3	4	5	4	51	2	1	PRD|SSS|ENV
04/05/2021 13:50	04/05/2021 13:54	0	100	292	1	04/05/2021 13:54	R_3iRqAUs0T0gz7IK	anonymous	EN	2	2	2	2	2	2	2	4	3	4	2	0	0	0	0	1	0	0	0	0	0	4	3	4	3	2	4	4	2	5	4	2	3	6	10	4	55	2	1	ENV|SSS|PRD
04/05/2021 13:54	04/05/2021 13:54	0	100	29	1	04/05/2021 13:54	R_4V363g9IhqmCvUR	anonymous	EN	1	1	1	1	1	1
04/05/2021 13:51	04/05/2021 13:54	0	100	187	1	04/05/2021 13:54	R_3nToDbT7juSRBu6	anonymous	EN	2	2	2	2	2	2	2	5	3	4	2	0	0	0	0	1	0	0	0	0	0	4	4	2	5	2	4	5	2	5	5	4	5	3	5	4	40	2	1	PRD|ENV|SSS
04/05/2021 13:54	04/05/2021 13:54	0	100	0	1	04/05/2021 13:54	R_33DOGECiYpHZGxP	anonymous	EN
04/05/2021 13:55	04/05/2021 13:55	0	100	0	1	04/05/2021 13:55	R_2UVNzIWINpr4XCB	anonymous	EN
04/05/2021 13:52	04/05/2021 13:55	0	100	142	1	04/05/2021 13:55	R_3dKuDmtnaQGUEp0	anonymous	EN	2	2	2	2	2	2	1	6	2	6	1	0	0	0	0	0	0	1	0	0	0	5	5	5	4	2	5	5	5	5	4	4	2	2	16	3	19	2	1	ENV|PRD|SSS
04/05/2021 13:49	04/05/2021 13:55	0	100	318	1	04/05/2021 13:55	R_3s49SQFQBPAADm5	anonymous	EN	2	2	2	2	2	2	5	2	3	2	5	0	0	1	0	0	0	0	0	0	0	5	2	4	3	2	4	5	3	5	3	1	4	1	3	2	39	2	1	ENV|SSS|PRD
04/05/2021 13:52	04/05/2021 13:55	0	100	128	1	04/05/2021 13:55	R_DVwyeECNFq8WBQl	anonymous	EN	2	2	2	2	2	2	5	3	4	3	4	0	0	1	0	0	0	0	0	0	0	5	4	2	5	2	5	5	1	5	5	5	5	5	2	2	24	1	1	SSS|PRD|ENV
04/05/2021 13:49	04/05/2021 13:55	0	100	315	1	04/05/2021 13:55	R_117w5CgrcsUAoWg	anonymous	EN	2	2	2	2	2	2	1	6	1	5	1	0	0	0	0	0	0	0	1	0	0	5	5	6	2	2	3	5	4	5	5	2	1	3	7	4	47	2	1	ENV|PRD|SSS
04/05/2021 13:55	04/05/2021 13:55	0	100	0	1	04/05/2021 13:55	R_1dGZfOrrAe7RjnI	anonymous	EN
04/05/2021 13:53	04/05/2021 13:55	0	100	120	1	04/05/2021 13:55	R_1rjdSTKtgQx6Fng	anonymous	EN	2	2	2	2	2	2	2	2	4	2	5	0	0	0	0	1	0	0	0	0	0	4	4	4	4	2	5	5	2	5	5	2	5	4	11	5	34	1	1	PRD|SSS|ENV
04/05/2021 13:55	04/05/2021 13:55	0	100	0	1	04/05/2021 13:55	R_3MrK17Q66ULeG6Y	anonymous	EN
04/05/2021 13:52	04/05/2021 13:55	0	100	178	1	04/05/2021 13:55	R_sYZ4ZsBoZtQnLLH	anonymous	EN	2	2	2	2	2	2	1	4	1	4	1	0	0	0	0	0	0	0	1	0	0	5	5	5	5	2	5	5	5	5	5	5	5	2	11	4	43	2	1	ENV|PRD|SSS
04/05/2021 13:48	04/05/2021 13:55	0	100	418	1	04/05/2021 13:55	R_2DTxw5gk6JGtgxU	anonymous	EN	2	2	2	2	2	2	3	4	3	5	1	0	0	0	0	1	0	0	0	0	0	4	5	4	4	2	4	5	4	5	5	5	5	4	16	4	32	2	1	PRD|SSS|ENV
04/05/2021 13:52	04/05/2021 13:55	0	100	149	1	04/05/2021 13:55	R_T17HWTpPrrII4tr	anonymous	EN	2	2	2	2	2	2	5	3	6	3	5	0	0	0	0	1	0	0	0	0	0	5	4	4	3	2	4	5	3	5	4	5	4	6	2	4	24	1	1	PRD|ENV|SSS
04/05/2021 13:53	04/05/2021 13:55	0	100	113	1	04/05/2021 13:55	R_2OUYLRArqj1OOJe	anonymous	EN	2	2	2	2	2	2	2	4	3	4	2	0	0	0	0	0	0	1	0	0	0	5	5	5	3	2	4	5	3	5	5	4	5	6	6	4	42	2	1	SSS|PRD|ENV
04/05/2021 13:52	04/05/2021 13:55	0	100	200	1	04/05/2021 13:55	R_2CwxKIMv306ZHND	anonymous	EN	2	2	2	2	2	2	4	5	3	4	3	0	0	0	0	1	0	0	0	0	0	4	4	3	4	2	4	5	2	5	3	4	5	2	4	3	38	2	1	SSS|ENV|PRD
04/05/2021 13:52	04/05/2021 13:55	0	100	202	1	04/05/2021 13:55	R_1DPbKfZ0Sep9Cvd	anonymous	EN	2	2	2	2	2	2	2	4	2	5	2	0	0	0	0	0	0	1	0	0	0	4	5	5	5	2	4	4	2	5	5	4	4	2	10	4	56	1	1	SSS|ENV|PRD
04/05/2021 13:52	04/05/2021 13:55	0	100	168	1	04/05/2021 13:55	R_3oQLCNjLCxgEprt	anonymous	EN	2	2	2	2	2	2	3	4	3	4	3	0	0	0	1	0	0	0	0	0	0	5	5	5	4	2	5	5	5	5	4	5	5	3	8	3	50	1	1	PRD|ENV|SSS
04/05/2021 13:52	04/05/2021 13:55	0	100	155	1	04/05/2021 13:55	R_1pX5K9F3rkgoeFO	anonymous	EN	2	2	2	2	2	2	3	5	3	5	4	0	0	0	0	1	0	0	0	0	0	5	4	4	4	2	5	4	5	5	4	3	2	1	5	4	23	1	1	ENV|PRD|SSS
04/05/2021 13:55	04/05/2021 13:55	0	100	0	1	04/05/2021 13:55	R_1oGWiZYWidGLLYJ	anonymous	EN
04/05/2021 13:50	04/05/2021 13:55	0	100	324	1	04/05/2021 13:55	R_3FP9XGrEY9j2BEc	anonymous	EN	2	2	2	2	2	2	2	4	3	5	4	0	0	1	0	0	0	0	0	0	0	5	3	4	3	2	4	5	5	5	4	4	4	3	3	4	24	2	1	ENV|PRD|SSS
04/05/2021 13:52	04/05/2021 13:55	0	100	188	1	04/05/2021 13:55	R_DdWw7U23VQpYjOp	anonymous	EN	2	2	2	2	2	2	2	4	2	5	1	0	0	0	0	0	0	1	0	0	0	5	4	5	5	2	4	5	2	5	5	2	2	1	5	5	30	1	1	ENV|PRD|SSS
04/05/2021 13:52	04/05/2021 13:55	0	100	163	1	04/05/2021 13:55	R_3k1iaHmK2rZl1dE	anonymous	EN	2	2	2	2	2	2	4	2	2	1	4	0	0	1	0	0	0	0	0	0	0	4	5	5	4	2	4	5	3	4	4	4	5	2	2	3	46	1	1	ENV|PRD|SSS
04/05/2021 13:53	04/05/2021 13:55	0	100	128	1	04/05/2021 13:55	R_3GjlVGUfeu3Qbbl	anonymous	EN	2	2	2	2	2	2	4	4	1	4	2	0	0	0	0	0	1	0	0	0	0	3	2	1	4	2	3	5	4	4	1	5	4	1	5	5	22	2	1	SSS|PRD|ENV
04/05/2021 13:53	04/05/2021 13:55	0	100	106	1	04/05/2021 13:55	R_1F5FDpnBgtyoMIY	anonymous	EN	2	2	2	2	2	2	2	3	2	3	2	0	0	0	0	1	0	0	0	0	0	4	4	5	4	2	4	5	5	5	3	5	5	1	4	5	30	2	1	ENV|SSS|PRD
04/05/2021 13:53	04/05/2021 13:55	0	100	115	1	04/05/2021 13:55	R_1HiWGa6Ft0ddJL1	anonymous	EN	2	2	2	2	2	2	1	4	1	4	1	0	0	0	0	1	0	0	0	0	0	5	3	4	5	2	5	5	4	5	5	4	1	1	5	5	51	1	1	SSS|ENV|PRD
04/05/2021 13:55	04/05/2021 13:55	0	100	0	1	04/05/2021 13:55	R_3iR1yPjtjPCdS2A	anonymous	EN
04/05/2021 13:50	04/05/2021 13:55	0	100	332	1	04/05/2021 13:55	R_2qpCYteMVl7ugZy	anonymous	EN	2	2	2	2	2	2	2	4	4	5	2	0	0	0	0	1	0	0	0	0	0	5	5	5	5	2	4	5	3	5	3	5	4	1	7	2	55	2	1	PRD|ENV|SSS
04/05/2021 13:52	04/05/2021 13:55	0	100	187	1	04/05/2021 13:55	R_2f1b0sSoMVQLJgR	anonymous	EN	2	2	2	2	2	2	2	4	4	4	3	0	0	0	0	0	1	0	0	0	0	4	4	3	2	2	4	5	4	4	4	2	4	1	4	4	28	2	1	PRD|ENV|SSS
04/05/2021 13:53	04/05/2021 13:55	0	100	130	1	04/05/2021 13:55	R_293K6WJp5ObtDZO	anonymous	EN	2	2	2	2	2	2	2	6	1	5	1	0	0	0	0	0	1	0	0	0	0	4	6	6	5	2	5	6	5	6	5	5	6	2	13	2	53	1	1	ENV|SSS|PRD
04/05/2021 13:51	04/05/2021 13:55	0	100	232	1	04/05/2021 13:55	R_ONnHNY1QWIpWqCl	anonymous	EN	2	2	2	2	2	2	2	5	1	5	2	0	0	0	0	0	1	0	0	0	0	4	5	3	3	2	3	5	1	5	3	3	5	1	2	3	32	1	1	SSS|ENV|PRD
04/05/2021 13:48	04/05/2021 13:55	0	100	428	1	04/05/2021 13:55	R_2wivhNnZo2kcYyJ	anonymous	EN	2	2	2	2	2	2	3	4	3	3	2	0	0	0	0	1	0	0	0	0	0	4	5	4	4	2	5	4	3	4	3	3	4	3	3	5	29	2	1	ENV|PRD|SSS
04/05/2021 13:52	04/05/2021 13:55	0	100	174	1	04/05/2021 13:55	R_daMZCOSf95unTCp	anonymous	EN	2	2	2	2	2	2	2	4	2	4	2	0	0	0	0	0	0	1	0	0	0	5	5	5	5	2	5	5	5	5	4	5	5	2	7	5	27	2	1	SSS|ENV|PRD
04/05/2021 13:55	04/05/2021 13:55	0	100	0	1	04/05/2021 13:55	R_3PiDAE0VTLKfmTE	anonymous	EN
04/05/2021 13:53	04/05/2021 13:55	0	100	149	1	04/05/2021 13:55	R_3R29FKiXaIL7VLc	anonymous	EN	2	2	2	2	2	2	4	2	4	2	5	0	0	0	0	1	0	0	0	0	0	5	4	5	2	2	4	5	3	5	5	2	5	1	7	5	34	2	1	ENV|SSS|PRD
04/05/2021 13:53	04/05/2021 13:55	0	100	168	1	04/05/2021 13:55	R_3GjgjS05KP1VbP3	anonymous	EN	2	2	2	2	2	2	1	4	1	4	1	0	0	0	0	0	1	0	0	0	0	4	2	4	5	2	4	5	1	5	3	2	2	1	9	4	35	2	1	SSS|ENV|PRD
04/05/2021 13:48	04/05/2021 13:55	0	100	468	1	04/05/2021 13:55	R_2tl2SSws9j60kw8	anonymous	EN	2	2	2	2	2	2	3	4	3	4	2	0	0	0	0	0	1	0	0	0	0	3	4	3	3	2	4	5	2	4	4	3	3	1	4	2	38	1	1	PRD|SSS|ENV
04/05/2021 13:55	04/05/2021 13:55	0	100	0	1	04/05/2021 13:55	R_2RafnY0j8ppzlFK	anonymous	EN
04/05/2021 13:53	04/05/2021 13:55	0	100	136	1	04/05/2021 13:55	R_1HdDlbnrSZSMT1U	anonymous	EN	2	2	2	2	2	2	1	5	2	5	2	0	0	0	0	0	0	1	0	0	0	3	4	5	5	2	5	5	5	5	5	5	1	1	10	4	33	1	1	PRD|ENV|SSS
04/05/2021 13:53	04/05/2021 13:55	0	100	131	1	04/05/2021 13:55	R_2tnxxfNWt08glVn	anonymous	EN	2	2	2	2	2	2	3	2	3	3	2	0	0	1	0	0	0	0	0	0	0	5	5	2	5	2	5	5	3	5	3	5	5	2	6	4	30	1	1	ENV|SSS|PRD
04/05/2021 13:53	04/05/2021 13:55	0	100	139	1	04/05/2021 13:55	R_3nob7fnVS7838RA	anonymous	EN	2	2	2	2	2	2	4	4	4	4	6	0	0	0	0	0	0	0	1	0	0	3	3	4	3	2	3	3	4	4	4	4	3	4	7	4	32	1	1	SSS|ENV|PRD
04/05/2021 13:52	04/05/2021 13:55	0	100	178	1	04/05/2021 13:55	R_3Rxu0eYPupcUzwj	anonymous	EN	2	2	2	2	2	2	4	3	4	3	4	0	0	0	0	1	0	0	0	0	0	4	4	4	2	2	3	5	2	5	4	5	4	6	8	4	37	1	1	ENV|SSS|PRD
04/05/2021 13:55	04/05/2021 13:55	0	100	0	1	04/05/2021 13:55	R_V42hlonMdA8OLBf	anonymous	EN
04/05/2021 13:48	04/05/2021 13:55	0	100	459	1	04/05/2021 13:55	R_2wQwLBtbcYXAp2h	anonymous	EN	2	2	2	2	2	2	1	4	1	5	1	0	0	0	0	0	1	0	0	0	0	5	4	5	3	2	3	5	5	5	4	4	5	2	3	3	29	2	1	ENV|SSS|PRD
04/05/2021 13:53	04/05/2021 13:55	0	100	154	1	04/05/2021 13:55	R_1U0gM65VTjGK3T3	anonymous	EN	2	2	2	2	2	2	3	4	3	5	3	0	0	0	0	0	0	1	0	0	0	4	4	4	5	2	5	5	1	5	5	5	4	6	5	5	60	1	1	SSS|PRD|ENV
04/05/2021 13:55	04/05/2021 13:55	0	100	0	1	04/05/2021 13:55	R_3O0UkKoud8SY0Bu	anonymous	EN
04/05/2021 13:50	04/05/2021 13:55	0	100	311	1	04/05/2021 13:55	R_2ayuaEm9xBFlNtr	anonymous	EN	2	2	2	2	2	2	3	3	2	4	3	0	0	1	0	0	0	0	0	0	0	4	5	5	3	2	4	5	2	5	4	2	5	1	2	4	39	1	1	ENV|PRD|SSS
04/05/2021 13:50	04/05/2021 13:55	0	100	315	1	04/05/2021 13:55	R_2qCSo9OvtCfvUI1	anonymous	EN	2	2	2	2	2	2	1	5	2	6	2	0	0	0	0	0	0	1	0	0	0	5	5	5	4	2	5	5	5	5	4	4	4	2	5	4	44	2	1	ENV|PRD|SSS
04/05/2021 13:52	04/05/2021 13:56	0	100	198	1	04/05/2021 13:56	R_1ISH1A7iDapwT6W	anonymous	EN	2	2	2	2	2	2	3	3	4	4	3	0	0	0	0	1	0	0	0	0	0	4	4	5	4	2	4	5	4	5	4	5	5	5	2	4	34	1	1	SSS|ENV|PRD
04/05/2021 13:52	04/05/2021 13:56	0	100	201	1	04/05/2021 13:56	R_3NUlzejt6OKYMLb	anonymous	EN	2	2	2	2	2	2	2	2	3	3	2	0	0	0	0	0	1	0	0	0	0	5	5	4	5	2	4	5	5	5	5	4	5	5	5	4	25	2	1	PRD|ENV|SSS
04/05/2021 13:56	04/05/2021 13:56	0	100	0	1	04/05/2021 13:56	R_C9MIjmMjEv9W0NP	anonymous	EN
04/05/2021 13:56	04/05/2021 13:56	8	100	0	1	04/05/2021 13:56	R_d0EQskcPZkIeef7	anonymous	EN
04/05/2021 13:52	04/05/2021 13:56	0	100	185	1	04/05/2021 13:56	R_ClTW4JMwY8nEgkF	anonymous	EN	2	2	2	2	2	2	2	3	4	2	1	0	0	0	0	0	1	0	0	0	0	5	4	5	4	2	5	4	4	5	5	4	3	3	7	4	32	2	1	ENV|SSS|PRD
04/05/2021 13:53	04/05/2021 13:56	0	100	166	1	04/05/2021 13:56	R_1Lp1qf0ZJxyojx6	anonymous	EN	2	2	2	2	2	2	1	4	1	4	1	0	0	0	0	1	0	0	0	0	0	5	5	6	5	2	4	5	1	5	4	2	4	1	6	3	77	2	1	SSS|PRD|ENV
04/05/2021 13:54	04/05/2021 13:56	0	100	128	1	04/05/2021 13:56	R_wKVpn9fad1V7VW9	anonymous	EN	2	2	2	2	2	2	2	4	2	5	2	0	0	0	0	0	1	0	0	0	0	5	5	5	4	2	5	5	5	5	5	4	5	2	3	4	57	2	1	SSS|PRD|ENV
04/05/2021 13:51	04/05/2021 13:56	0	100	277	1	04/05/2021 13:56	R_2rAfrwPnMmWRLMH	anonymous	EN	2	2	2	2	2	2	1	4	1	5	2	0	0	0	0	0	0	1	0	0	0	5	5	5	2	2	5	5	5	5	5	5	5	3	5	4	47	1	1	ENV|PRD|SSS
04/05/2021 13:54	04/05/2021 13:56	0	100	120	1	04/05/2021 13:56	R_1Ke5TattwmXu9vW	anonymous	EN	2	2	2	2	2	2	3	4	4	3	4	0	0	0	0	0	1	0	0	0	0	4	2	1	3	2	4	4	1	5	3	2	2	6	6	5	29	2	1	SSS|PRD|ENV
04/05/2021 13:54	04/05/2021 13:56	0	100	132	1	04/05/2021 13:56	R_qL34SfrTsSfQNj3	anonymous	EN	2	2	2	2	2	2	2	4	2	4	2	0	0	0	0	0	1	0	0	0	0	5	4	4	4	2	5	5	4	5	5	5	2	2	6	5	27	2	1	PRD|ENV|SSS
04/05/2021 13:54	04/05/2021 13:56	0	100	114	1	04/05/2021 13:56	R_3kojiRGOD8WVgxU	anonymous	EN	2	2	2	2	2	2	1	5	1	3	1	0	0	1	0	0	0	0	0	0	0	4	5	5	3	2	4	5	2	5	4	4	5	4	5	3	24	2	1	SSS|PRD|ENV
04/05/2021 13:54	04/05/2021 13:56	0	100	115	1	04/05/2021 13:56	R_1Cv7VzwF7jhXIGh	anonymous	EN	2	2	2	2	2	2	2	2	2	2	2	0	0	0	0	0	1	0	0	0	0	5	5	5	5	2	5	5	5	5	5	3	3	1	4	3	54	2	1	PRD|SSS|ENV
04/05/2021 13:54	04/05/2021 13:56	0	100	108	1	04/05/2021 13:56	R_w5KKLibRMmQ0hSp	anonymous	EN	2	2	2	2	2	2	1	4	3	5	2	0	0	0	0	0	0	1	0	0	0	5	4	5	4	2	4	5	5	5	4	4	5	1	10	6	32	2	1	SSS|ENV|PRD
04/05/2021 13:53	04/05/2021 13:56	0	100	179	1	04/05/2021 13:56	R_2BA4wBv75BAIC3D	anonymous	EN	2	2	2	2	2	2	5	3	2	4	5	0	0	0	0	0	1	0	0	0	0	5	5	5	5	2	5	5	5	5	5	4	5	1	6	4	40	2	1	PRD|ENV|SSS
04/05/2021 13:54	04/05/2021 13:56	0	100	99	1	04/05/2021 13:56	R_2UVkcnlFdCuZ2it	anonymous	EN	2	2	2	2	2	2	2	5	2	5	2	0	0	1	0	0	0	0	0	0	0	5	5	5	5	2	5	5	5	5	5	5	5	5	5	2	33	2	1	SSS|PRD|ENV
04/05/2021 13:52	04/05/2021 13:56	0	100	235	1	04/05/2021 13:56	R_31AgK96iWceP6wn	anonymous	EN	2	2	2	2	2	2	1	4	2	4	1	0	0	0	0	0	0	0	1	0	0	5	2	4	4	2	3	5	1	5	4	2	4	2	5	3	32	2	1	ENV|PRD|SSS
04/05/2021 13:51	04/05/2021 13:56	0	100	281	1	04/05/2021 13:56	R_2CvvkkwW5sxTGgb	anonymous	EN	2	2	2	2	2	2	2	4	2	4	2	0	0	0	0	1	0	0	0	0	0	5	4	5	3	2	5	5	3	5	4	3	4	1	7	3	36	2	1	SSS|ENV|PRD
04/05/2021 13:54	04/05/2021 13:56	0	100	109	1	04/05/2021 13:56	R_55xng7scyys4P7j	anonymous	EN	2	2	2	2	2	2	2	5	1	5	1	0	0	0	0	0	0	1	0	0	0	5	5	5	4	2	5	5	2	5	5	5	5	5	6	5	28	1	1	SSS|ENV|PRD
04/05/2021 13:52	04/05/2021 13:56	0	100	243	1	04/05/2021 13:56	R_2rIWdoTYHbSLxwv	anonymous	EN	2	2	2	2	2	2	3	4	3	4	3	0	0	0	0	0	1	0	0	0	0	4	3	3	2	2	4	4	1	5	4	2	2	1	4	4	46	1	1	ENV|SSS|PRD
04/05/2021 13:53	04/05/2021 13:56	0	100	165	1	04/05/2021 13:56	R_2Vln2sg7oJUbnJD	anonymous	EN	2	2	2	2	2	2	2	4	4	4	4	0	0	0	0	0	1	0	0	0	0	4	4	2	2	2	4	4	1	4	2	4	4	4	3	4	24	1	1	ENV|SSS|PRD
04/05/2021 13:53	04/05/2021 13:56	0	100	208	1	04/05/2021 13:56	R_T12WAIf6IdkfJrb	anonymous	EN	2	2	2	2	2	2	2	5	2	5	2	0	0	0	0	0	1	0	0	0	0	5	5	5	4	2	4	5	4	5	4	4	5	3	3	4	34	2	1	PRD|SSS|ENV
04/05/2021 13:49	04/05/2021 13:56	0	100	405	1	04/05/2021 13:56	R_3FQCtYkQcvAgFJE	anonymous	EN	2	2	2	2	2	2	2	5	2	5	2	0	0	0	0	0	0	1	0	0	0	4	5	5	3	2	4	5	3	5	5	5	5	2	8	5	55	2	1	ENV|SSS|PRD
04/05/2021 13:54	04/05/2021 13:56	0	100	141	1	04/05/2021 13:56	R_3G9BuoioaPCVdV1	anonymous	EN	2	2	2	2	2	2	4	4	2	4	4	0	0	0	0	1	0	0	0	0	0	5	5	5	4	2	4	5	5	4	2	4	2	1	4	5	24	2	1	SSS|PRD|ENV
04/05/2021 13:52	04/05/2021 13:56	0	100	225	1	04/05/2021 13:56	R_0NZ0AREMsYCpNvj	anonymous	EN	2	2	2	2	2	2	5	2	4	4	5	0	0	0	1	0	0	0	0	0	0	4	5	5	2	2	4	4	5	4	4	5	4	6	5	4	24	2	1	ENV|SSS|PRD
04/05/2021 13:53	04/05/2021 13:56	0	100	161	1	04/05/2021 13:56	R_3qUn9DuFX14RhHb	anonymous	EN	2	2	2	2	2	2	3	3	3	4	4	0	0	0	0	0	1	0	0	0	0	4	5	5	4	2	5	5	3	5	5	5	5	3	7	4	67	1	1	SSS|ENV|PRD
04/05/2021 13:52	04/05/2021 13:56	0	100	219	1	04/05/2021 13:56	R_Athdp3lt6P0oldn	anonymous	EN	2	2	2	2	2	2	4	3	4	4	3	0	0	0	0	0	1	0	0	0	0	4	5	4	5	2	5	5	2	4	3	2	2	2	7	3	25	1	1	PRD|ENV|SSS
04/05/2021 13:54	04/05/2021 13:56	0	100	106	1	04/05/2021 13:56	R_1Kj7zSYS6NndBtZ	anonymous	EN	2	2	2	2	2	2	2	5	4	4	3	0	0	0	0	1	0	0	0	0	0	4	5	5	4	2	4	5	5	5	2	5	5	4	3	4	21	2	1	PRD|SSS|ENV
04/05/2021 13:53	04/05/2021 13:56	0	100	195	1	04/05/2021 13:56	R_1LFPMxS40bbhCMm	anonymous	EN	2	2	2	2	2	2	1	5	1	4	1	0	0	0	0	0	0	1	0	0	0	5	4	5	5	2	5	5	5	5	5	5	5	5	7	5	39	1	1	ENV|PRD|SSS
04/05/2021 13:54	04/05/2021 13:56	0	100	116	1	04/05/2021 13:56	R_uwBpWAEjqUnWNW1	anonymous	EN	2	2	2	2	2	2	2	1	2	1	2	0	0	1	0	0	0	0	0	0	0	1	3	3	4	2	2	5	1	4	5	3	5	1	1	2	42	1	1	SSS|ENV|PRD
04/05/2021 13:54	04/05/2021 13:56	0	100	131	1	04/05/2021 13:56	R_10DCctzQlZlEpVQ	anonymous	EN	2	2	2	2	2	2	4	4	5	5	4	0	0	0	0	1	0	0	0	0	0	4	2	5	2	2	4	5	5	5	5	4	3	6	4	2	25	2	1	PRD|ENV|SSS
04/05/2021 13:54	04/05/2021 13:56	0	100	154	1	04/05/2021 13:56	R_2CDhnYUvvpD0evD	anonymous	EN	2	2	2	2	2	2	4	3	2	3	4	0	0	0	1	0	0	0	0	0	0	5	4	4	5	2	4	4	5	5	4	5	4	2	1	3	24	1	1	PRD|ENV|SSS
04/05/2021 13:54	04/05/2021 13:56	0	100	137	1	04/05/2021 13:56	R_3RxxGNbKlUorfoX	anonymous	EN	2	2	2	2	2	2	3	3	4	2	4	0	0	1	0	0	0	0	0	0	0	5	4	2	5	2	5	5	5	5	5	1	5	1	3	5	43	2	1	SSS|ENV|PRD
04/05/2021 13:52	04/05/2021 13:56	0	100	227	1	04/05/2021 13:56	R_31mykA6E0MNEEpc	anonymous	EN	2	2	2	2	2	2	3	4	4	4	3	0	0	0	0	0	1	0	0	0	0	5	5	4	4	2	5	5	5	5	4	4	5	2	4	5	29	2	1	SSS|PRD|ENV
04/05/2021 13:52	04/05/2021 13:56	0	100	246	1	04/05/2021 13:56	R_2VC5xRrOrWGZcFr	anonymous	EN	2	2	2	2	2	2	2	5	1	6	2	0	0	0	0	1	0	0	0	0	0	5	5	5	5	2	5	5	4	5	5	4	5	4	5	2	48	2	3	ENV|PRD|SSS
04/05/2021 13:51	04/05/2021 13:56	0	100	291	1	04/05/2021 13:56	R_2AZ4MDwPslKGYdB	anonymous	EN	2	2	2	2	2	2	6	2	4	2	6	0	0	0	1	0	0	0	0	0	0	5	5	1	2	2	4	5	1	5	5	4	2	3	2	3	30	1	1	ENV|SSS|PRD
04/05/2021 13:54	04/05/2021 13:56	0	100	136	1	04/05/2021 13:56	R_1cTjz9ZJdDh8P8l	anonymous	EN	2	2	2	2	2	2	3	5	4	3	1	0	0	0	1	0	0	0	0	0	0	4	4	2	4	2	5	5	2	6	5	5	5	4	3	4	31	2	1	PRD|ENV|SSS
04/05/2021 13:52	04/05/2021 13:56	0	100	267	1	04/05/2021 13:56	R_2QWD0QoeN3GDXG0	anonymous	EN	2	2	2	2	2	2	2	3	2	4	2	0	0	0	0	0	1	0	0	0	0	4	5	5	5	2	5	5	4	5	5	4	5	6	2	4	71	2	1	PRD|ENV|SSS
04/05/2021 13:53	04/05/2021 13:56	0	100	213	1	04/05/2021 13:56	R_3fIelxEbzvGWs4r	anonymous	EN	2	2	2	2	2	2	4	3	4	4	3	0	0	1	0	0	0	0	0	0	0	3	4	4	5	2	3	5	2	5	4	3	2	6	3	4	34	2	1	SSS|PRD|ENV
04/05/2021 13:53	04/05/2021 13:56	0	100	212	1	04/05/2021 13:56	R_1GKx5PkwkXxzV5G	anonymous	EN	2	2	2	2	2	2	2	4	3	4	4	0	0	0	0	1	0	0	0	0	0	5	4	3	4	2	5	5	4	5	3	2	4	2	6	3	22	2	1	ENV|SSS|PRD
04/05/2021 13:51	04/05/2021 13:56	0	100	294	1	04/05/2021 13:56	R_56fkTb9nMQY2DSh	anonymous	EN	2	2	2	2	2	2	1	4	1	4	3	0	0	0	0	1	0	0	0	0	0	5	5	4	4	2	4	4	3	5	5	5	4	6	4	4	50	1	1	SSS|ENV|PRD
04/05/2021 13:54	04/05/2021 13:56	0	100	119	1	04/05/2021 13:56	R_qO6063vuA8A91eh	anonymous	EN	2	2	2	2	2	2	4	3	3	3	3	0	1	0	0	0	0	0	0	0	0	4	5	5	3	2	5	5	4	5	5	5	3	6	2	3	53	2	1	ENV|SSS|PRD
04/05/2021 13:49	04/05/2021 13:56	0	100	417	1	04/05/2021 13:56	R_1jp4PDFhSmHUGis	anonymous	EN	2	2	2	2	2	2	4	3	2	4	3	0	0	0	1	0	0	0	0	0	0	4	3	5	3	2	3	5	4	5	5	4	5	3	1	4	56	1	1	PRD|SSS|ENV
04/05/2021 13:52	04/05/2021 13:56	0	100	258	1	04/05/2021 13:56	R_2fxkuTYXQ74sAxt	anonymous	EN	2	2	2	2	2	2	2	6	1	6	1	0	0	0	0	0	1	0	0	0	0	4	5	5	3	2	5	5	1	5	4	4	5	1	8	5	32	1	1	ENV|PRD|SSS
04/05/2021 13:54	04/05/2021 13:56	0	100	154	1	04/05/2021 13:56	R_3RyEVvvHk1mJcMU	anonymous	EN	2	2	2	2	2	2	4	4	5	4	5	0	0	0	0	0	0	1	0	0	0	4	3	4	5	2	4	4	2	5	4	1	4	1	6	4	25	1	1	SSS|ENV|PRD
04/05/2021 13:54	04/05/2021 13:57	0	100	176	1	04/05/2021 13:57	R_1HqMxoYJZv52xQ3	anonymous	EN	2	2	2	2	2	2	2	5	4	5	2	0	0	0	0	0	0	1	0	0	0	5	2	2	5	2	5	5	5	5	5	4	2	1	6	4	64	1	1	PRD|ENV|SSS
04/05/2021 13:53	04/05/2021 13:57	0	100	189	1	04/05/2021 13:57	R_2RU4pIBlwpCp5aX	anonymous	EN	2	2	2	2	2	2	3	4	3	5	4	0	0	0	0	0	1	0	0	0	0	4	5	4	4	2	5	5	4	5	4	5	5	2	5	5	32	2	1	PRD|ENV|SSS
04/05/2021 13:53	04/05/2021 13:57	0	100	188	1	04/05/2021 13:57	R_1QaOHAlGlvOOqRq	anonymous	EN	2	2	2	2	2	2	2	4	2	4	2	0	0	0	0	0	0	1	0	0	0	5	5	4	4	2	5	5	4	5	5	2	5	2	5	4	40	1	1	SSS|PRD|ENV
04/05/2021 13:54	04/05/2021 13:57	0	100	159	1	04/05/2021 13:57	R_24I6SuDQE7nfDAK	anonymous	EN	2	2	2	2	2	2	4	2	1	1	4	0	1	0	0	0	0	0	0	0	0	4	5	5	5	2	4	5	6	5	5	5	5	6	1	3	48	1	1	PRD|SSS|ENV
04/05/2021 13:54	04/05/2021 13:57	0	100	177	1	04/05/2021 13:57	R_z3fIZevTow663Qt	anonymous	EN	2	2	2	2	2	2	4	3	4	4	2	0	0	0	0	1	0	0	0	0	0	5	4	2	4	2	4	5	1	5	5	2	4	5	3	2	25	1	1	SSS|ENV|PRD
04/05/2021 13:54	04/05/2021 13:57	0	100	169	1	04/05/2021 13:57	R_10SoEXaiHjFtv1P	anonymous	EN	2	2	2	2	2	2	1	5	1	4	1	0	0	0	0	0	1	0	0	0	0	5	4	4	4	2	5	5	2	5	4	5	4	3	6	4	27	1	1	ENV|PRD|SSS
04/05/2021 13:49	04/05/2021 13:57	0	100	436	1	04/05/2021 13:57	R_3lQTsmbRBcOkLRv	anonymous	EN	2	2	2	2	2	2	2	5	1	2	1	0	0	0	0	0	1	0	0	0	0	5	3	2	5	2	2	4	5	5	3	6	5	6	3	2	46	2	1	ENV|PRD|SSS
04/05/2021 13:54	04/05/2021 13:57	0	100	152	1	04/05/2021 13:57	R_3IQBQjDOtNodrs5	anonymous	EN	2	2	2	2	2	2	2	4	2	4	2	0	0	0	0	1	0	0	0	0	0	2	5	5	3	2	3	4	5	1	4	4	1	1	3	5	26	2	1	SSS|ENV|PRD
04/05/2021 13:54	04/05/2021 13:57	0	100	132	1	04/05/2021 13:57	R_3078BDK553KmcmQ	anonymous	EN	2	2	2	2	2	2	3	4	4	6	5	0	0	0	1	0	0	0	0	0	0	4	5	3	3	2	4	5	3	4	4	6	5	6	3	1	28	2	1	ENV|SSS|PRD
04/05/2021 13:53	04/05/2021 13:57	0	100	204	1	04/05/2021 13:57	R_27BWm3BVl9yKHvZ	anonymous	EN	2	2	2	2	2	2	2	5	4	5	3	0	0	0	0	0	0	1	0	0	0	3	4	4	4	2	4	5	1	5	5	4	4	6	10	4	41	1	1	ENV|SSS|PRD
04/05/2021 13:54	04/05/2021 13:57	0	100	136	1	04/05/2021 13:57	R_3IaV5Ed6eA3vFpQ	anonymous	EN	2	2	2	2	2	2	2	4	3	4	3	0	0	0	0	0	1	0	0	0	0	5	5	5	5	2	4	4	4	4	4	4	4	4	6	2	30	2	1	SSS|ENV|PRD
04/05/2021 13:52	04/05/2021 13:57	0	100	285	1	04/05/2021 13:57	R_2Vvv4qlmh3b3cca	anonymous	EN	2	2	2	2	2	2	4	3	4	3	4	0	0	1	0	0	0	0	0	0	0	5	5	4	5	2	4	5	5	5	5	5	4	6	1	3	46	2	1	SSS|PRD|ENV
04/05/2021 13:55	04/05/2021 13:57	0	100	118	1	04/05/2021 13:57	R_2AR8Swer2K1PuJg	anonymous	EN	2	2	2	2	2	2	3	4	2	4	3	0	0	0	0	0	1	0	0	0	0	5	5	5	4	2	4	5	5	5	5	5	5	3	8	4	41	2	1	PRD|ENV|SSS
04/05/2021 13:54	04/05/2021 13:57	0	100	190	1	04/05/2021 13:57	R_uvRCMADx5J6X9jb	anonymous	EN	2	2	2	2	2	2	5	3	4	3	5	0	0	0	0	0	1	0	0	0	0	3	1	3	4	2	3	5	1	5	4	2	2	2	3	3	20	1	1	ENV|PRD|SSS
04/05/2021 13:54	04/05/2021 13:57	0	100	198	1	04/05/2021 13:57	R_vC5XPMi99JF0Ug1	anonymous	EN	2	2	2	2	2	2	1	6	1	6	1	0	0	0	0	0	0	1	0	0	0	5	5	5	4	2	5	5	5	5	5	5	5	2	13	4	38	2	1	ENV|SSS|PRD
04/05/2021 13:54	04/05/2021 13:57	0	100	199	1	04/05/2021 13:57	R_2fxp0HQND43VVQE	anonymous	EN	2	2	2	2	2	2	3	4	2	4	3	0	0	1	0	0	0	0	0	0	0	5	4	3	5	2	3	5	6	5	5	3	2	1	7	3	42	2	1	SSS|PRD|ENV
04/05/2021 13:52	04/05/2021 13:57	0	100	271	1	04/05/2021 13:57	R_Rw3z4bTxcYutZDj	anonymous	EN	2	2	2	2	2	2	3	3	3	3	3	0	0	0	0	0	1	0	0	0	0	5	4	4	4	2	4	5	5	5	5	4	4	2	7	4	50	2	1	ENV|PRD|SSS
04/05/2021 13:55	04/05/2021 13:57	0	100	134	1	04/05/2021 13:57	R_27HIIRpUq2LOp6X	anonymous	EN	2	2	2	2	2	2	2	5	2	5	2	0	0	0	0	0	0	0	1	0	0	4	4	4	5	2	5	5	4	5	4	3	5	2	8	5	31	2	1	SSS|PRD|ENV
04/05/2021 13:53	04/05/2021 13:57	0	100	253	1	04/05/2021 13:57	R_3iVHCqt3Dht0FCc	anonymous	EN	2	2	2	2	2	2	1	4	1	5	2	0	0	0	0	0	0	1	0	0	0	5	5	5	5	2	5	5	5	5	5	5	4	3	6	4	64	2	1	PRD|ENV|SSS
04/05/2021 13:55	04/05/2021 13:57	0	100	113	1	04/05/2021 13:57	R_r8CZ6spyaqaycyR	anonymous	EN	2	2	2	2	2	2	5	4	5	6	5	0	0	0	1	0	0	0	0	0	0	5	4	2	5	4	5	5	1	5	4	3	5	2	2	3	29	1	1	PRD|SSS|ENV
04/05/2021 13:54	04/05/2021 13:57	0	100	155	1	04/05/2021 13:57	R_3JLyQd4YfjldTca	anonymous	EN	2	2	2	2	2	2	4	3	4	4	4	0	0	0	0	0	0	1	0	0	0	3	5	5	4	2	3	5	1	5	4	4	5	1	2	4	26	2	1	ENV|PRD|SSS
04/05/2021 13:54	04/05/2021 13:57	0	100	178	1	04/05/2021 13:57	R_3CKX3SzB0XfzfGh	anonymous	EN	2	2	2	2	2	2	1	1	1	5	2	0	0	1	0	0	0	0	0	0	0	5	5	4	4	2	4	5	2	5	5	1	5	1	3	2	47	2	1	ENV|SSS|PRD
04/05/2021 13:54	04/05/2021 13:57	0	100	184	1	04/05/2021 13:57	R_3NyZa1B7khC4qDg	anonymous	EN	2	2	2	2	2	2	4	3	4	3	4	0	0	1	0	0	0	0	0	0	0	4	4	4	2	2	2	3	5	4	1	2	3	1	4	5	33	2	1	SSS|ENV|PRD
04/05/2021 13:55	04/05/2021 13:57	0	100	125	1	04/05/2021 13:57	R_1i8MSlFf3fB9n5Z	anonymous	EN	2	2	2	2	2	2	1	6	1	6	1	0	0	0	0	0	1	0	0	0	0	4	4	4	5	2	5	5	2	5	5	5	5	5	3	4	28	2	1	PRD|ENV|SSS
04/05/2021 13:54	04/05/2021 13:57	0	100	194	1	04/05/2021 13:57	R_29tBpXDuzJsveQZ	anonymous	EN	2	2	2	2	2	2	5	4	5	4	5	0	0	0	0	0	0	1	0	0	0	4	4	5	3	2	5	5	1	5	5	5	5	1	11	4	42	1	1	PRD|SSS|ENV
04/05/2021 13:55	04/05/2021 13:57	0	100	140	1	04/05/2021 13:57	R_1Kmf5pvmvZrz1O4	anonymous	EN	2	2	2	2	2	2	2	5	2	5	2	0	0	0	0	0	0	1	0	0	0	4	3	4	4	2	5	5	5	4	4	4	4	2	13	4	58	2	1	PRD|SSS|ENV
04/05/2021 13:53	04/05/2021 13:57	0	100	235	1	04/05/2021 13:57	R_2bTRzxMxN8NwUYw	anonymous	EN	2	2	2	2	2	2	2	4	2	4	4	0	0	0	1	0	0	0	0	0	0	4	5	5	4	2	4	5	1	5	5	5	5	2	4	2	37	1	1	SSS|ENV|PRD
04/05/2021 13:53	04/05/2021 13:57	0	100	282	1	04/05/2021 13:57	R_3nPKLoRlq3E0HnY	anonymous	EN	2	2	2	2	2	2	2	2	2	3	2	0	0	0	0	1	0	0	0	0	0	5	5	5	4	2	5	5	4	5	4	2	4	1	3	3	49	2	1	SSS|ENV|PRD
04/05/2021 13:54	04/05/2021 13:57	0	100	202	1	04/05/2021 13:57	R_2zTqTmnwFm012ft	anonymous	EN	2	2	2	2	2	2	2	5	2	4	2	0	0	0	0	0	0	1	0	0	0	5	4	2	4	2	5	5	5	5	4	5	4	2	6	6	34	2	1	ENV|SSS|PRD
04/05/2021 13:54	04/05/2021 13:57	0	100	209	1	04/05/2021 13:57	R_33BiiFfBkhWwRMd	anonymous	EN	2	2	2	2	2	2	6	3	3	3	6	0	0	1	0	0	0	0	0	0	0	5	3	2	5	2	5	5	3	5	5	2	3	1	3	4	30	2	1	ENV|SSS|PRD
04/05/2021 13:54	04/05/2021 13:57	0	100	195	1	04/05/2021 13:57	R_AbwaVaPFoc4WU4F	anonymous	EN	2	2	2	2	2	2	3	5	4	6	3	0	0	0	0	0	1	0	0	0	0	5	5	5	5	2	5	5	5	5	5	5	4	1	6	5	37	2	1	PRD|SSS|ENV
04/05/2021 13:53	04/05/2021 13:57	0	100	277	1	04/05/2021 13:57	R_2sYdrvb6JdGORxo	anonymous	EN	2	2	2	2	2	2	2	4	2	4	2	0	0	0	0	0	0	1	0	0	0	4	3	3	3	2	4	3	4	5	5	5	2	1	3	5	61	1	1	SSS|PRD|ENV
04/05/2021 13:55	04/05/2021 13:57	0	100	161	1	04/05/2021 13:57	R_6DxQQtc6RdESnYt	anonymous	EN	2	2	2	2	2	2	2	4	4	2	4	0	0	0	0	1	0	0	0	0	0	4	2	2	5	2	4	4	1	4	4	5	5	2	10	3	32	1	1	PRD|ENV|SSS
04/05/2021 13:51	04/05/2021 13:57	0	100	408	1	04/05/2021 13:57	R_2f9CIw2oSajp2nL	anonymous	EN	2	2	2	2	2	2	1	4	1	4	1	0	0	0	0	0	1	0	0	0	0	3	4	4	4	2	4	5	3	5	5	3	5	3	2	2	43	2	1	PRD|SSS|ENV
04/05/2021 13:56	04/05/2021 13:57	0	100	111	1	04/05/2021 13:57	R_33wFgY5DwMbX0QS	anonymous	EN	2	2	2	2	2	2	2	2	1	2	1	0	0	0	0	0	1	0	0	0	0	2	2	2	4	2	4	4	2	4	4	3	1	2	15	4	40	1	1	ENV|PRD|SSS
04/05/2021 13:55	04/05/2021 13:57	0	100	146	1	04/05/2021 13:57	R_2ZOcSGMSEV00NsK	anonymous	EN	2	2	2	2	2	2	4	3	3	3	4	0	0	0	1	0	0	0	0	0	0	5	5	5	5	2	5	5	5	5	5	5	5	6	2	4	44	2	1	PRD|SSS|ENV
04/05/2021 13:55	04/05/2021 13:58	0	100	157	1	04/05/2021 13:58	R_232X9ysQtEYkupv	anonymous	EN	2	2	2	2	2	2	3	4	3	4	3	0	0	0	0	0	1	0	0	0	0	5	5	5	5	2	5	5	5	5	5	5	5	3	5	4	40	2	1	SSS|ENV|PRD
04/05/2021 13:55	04/05/2021 13:58	0	100	172	1	04/05/2021 13:58	R_WCbVMuA7i4780A9	anonymous	EN	2	2	2	2	2	2	3	3	3	4	3	0	0	0	0	1	0	0	0	0	0	3	2	3	4	2	2	5	2	4	4	4	5	1	4	4	36	2	1	ENV|SSS|PRD
04/05/2021 13:51	04/05/2021 13:58	0	100	407	1	04/05/2021 13:58	R_3Rn2FwT8X4JEBwj	anonymous	EN	2	2	2	2	2	2	4	4	2	3	5	0	0	1	0	0	0	0	0	0	0	2	5	5	2	2	3	5	1	5	5	5	3	6	2	2	55	1	1	SSS|PRD|ENV
04/05/2021 13:53	04/05/2021 13:58	0	100	256	1	04/05/2021 13:58	R_rcp0ZIR2YFtrx8B	anonymous	EN	2	2	2	2	2	2	5	2	4	2	4	0	0	0	0	0	1	0	0	0	0	5	3	5	5	2	5	5	5	5	5	4	4	2	4	4	56	2	1	PRD|SSS|ENV
04/05/2021 13:54	04/05/2021 13:58	0	100	242	1	04/05/2021 13:58	R_QibqBkEMsO8bbXj	anonymous	EN	2	2	2	2	2	2	1	5	4	5	2	0	0	0	0	1	0	0	0	0	0	5	2	2	2	2	3	5	5	5	2	2	2	1	4	5	24	2	1	PRD|SSS|ENV
04/05/2021 13:54	04/05/2021 13:58	0	100	233	1	04/05/2021 13:58	R_1pnUGPUD1eYII8T	anonymous	EN	2	2	2	2	2	2	2	4	2	4	2	0	0	0	0	0	0	1	0	0	0	5	5	5	5	2	5	5	4	5	5	2	5	2	7	3	48	2	1	PRD|SSS|ENV
04/05/2021 13:55	04/05/2021 13:58	0	100	188	1	04/05/2021 13:58	R_1ms0JZobF4yt6jC	anonymous	EN	2	2	2	2	2	2	2	3	2	5	2	0	0	0	0	0	1	0	0	0	0	4	3	4	4	2	4	5	5	5	5	4	4	2	4	3	50	2	1	SSS|ENV|PRD
04/05/2021 13:56	04/05/2021 13:58	0	100	124	1	04/05/2021 13:58	R_2QupEUeSytWpWrS	anonymous	EN	2	2	2	2	2	2	1	5	1	5	2	0	0	0	0	1	0	0	0	0	0	2	5	5	2	2	5	5	5	4	4	5	5	6	3	5	23	2	1	ENV|SSS|PRD
04/05/2021 13:54	04/05/2021 13:58	0	100	228	1	04/05/2021 13:58	R_2wFQUCboOUL2Gel	anonymous	EN	2	2	2	2	2	2	2	4	3	4	2	0	0	0	0	0	0	1	0	0	0	5	4	4	5	2	4	5	3	5	5	4	3	3	7	3	52	2	1	PRD|SSS|ENV
04/05/2021 13:54	04/05/2021 13:58	0	100	255	1	04/05/2021 13:58	R_2YArYrj5KM5QuNF	anonymous	EN	2	2	2	2	2	2	2	4	2	4	2	0	0	0	0	0	1	0	0	0	0	4	5	4	4	2	4	5	5	5	4	5	5	1	1	5	47	2	1	ENV|SSS|PRD
04/05/2021 13:56	04/05/2021 13:58	0	100	103	1	04/05/2021 13:58	R_2xAhjG8i45gnnvJ	anonymous	EN	2	2	2	2	2	2	5	4	4	2	5	0	0	0	0	0	1	0	0	0	0	5	5	4	3	2	4	5	5	5	3	4	4	1	3	3	27	2	1	PRD|SSS|ENV
04/05/2021 13:54	04/05/2021 13:58	0	100	227	1	04/05/2021 13:58	R_CjcrTyE4IQfcsVz	anonymous	EN	2	2	2	2	2	2	3	3	4	3	3	0	0	0	0	0	1	0	0	0	0	5	3	5	4	2	5	5	3	5	3	5	4	2	3	3	25	2	1	SSS|PRD|ENV
04/05/2021 13:55	04/05/2021 13:58	0	100	156	1	04/05/2021 13:58	R_1kSIuSzoE0Pmwk4	anonymous	EN	2	2	2	2	2	2	1	4	2	5	2	0	0	0	0	0	1	0	0	0	0	4	2	2	5	2	4	5	3	5	2	2	2	4	7	5	32	1	1	ENV|PRD|SSS
04/05/2021 13:54	04/05/2021 13:58	0	100	214	1	04/05/2021 13:58	R_2UW7jmpr7LVIrrc	anonymous	EN	2	2	2	2	2	2	5	5	4	3	4	0	0	1	0	0	0	0	0	0	0	4	5	4	3	2	4	5	3	5	4	6	4	6	5	4	45	2	1	PRD|SSS|ENV
04/05/2021 13:55	04/05/2021 13:58	0	100	188	1	04/05/2021 13:58	R_TjcMxXT93gdtWi5	anonymous	EN	2	2	2	2	2	2	2	4	2	5	1	0	0	0	1	0	0	0	0	0	0	5	5	5	5	2	5	5	4	5	5	5	2	2	4	4	34	1	1	SSS|ENV|PRD
04/05/2021 13:55	04/05/2021 13:58	0	100	171	1	04/05/2021 13:58	R_3ikTLrH7tBHaggb	anonymous	EN	2	2	2	2	2	2	4	3	4	3	4	0	0	0	1	0	0	0	0	0	0	5	5	5	3	2	5	5	5	5	3	5	2	2	4	4	54	2	1	PRD|ENV|SSS
04/05/2021 13:54	04/05/2021 13:58	0	100	236	1	04/05/2021 13:58	R_D0Hr87HoWJYQ4CJ	anonymous	EN	2	2	2	2	2	2	4	4	2	3	2	0	0	0	0	0	1	0	0	0	0	5	4	4	5	2	5	5	2	5	5	5	5	5	4	5	48	1	1	ENV|PRD|SSS
04/05/2021 13:54	04/05/2021 13:58	0	100	271	1	04/05/2021 13:58	R_2rr952DIp1kDDWk	anonymous	EN	2	2	2	2	2	2	4	4	4	4	2	0	0	0	0	1	0	0	0	0	0	5	4	4	5	2	5	5	5	5	5	4	4	2	5	4	35	2	1	PRD|SSS|ENV
04/05/2021 13:55	04/05/2021 13:58	0	100	188	1	04/05/2021 13:58	R_3h4mkY0wk9N2kJg	anonymous	EN	2	2	2	2	2	2	3	4	2	5	2	0	0	0	0	0	0	0	1	0	0	5	5	4	5	2	4	5	4	5	5	4	3	1	9	4	63	1	1	ENV|SSS|PRD
04/05/2021 13:56	04/05/2021 13:58	0	100	149	1	04/05/2021 13:58	R_2SdDrM5viDxKqWk	anonymous	EN	2	2	2	2	2	2	4	4	4	4	3	0	0	1	0	0	0	0	0	0	0	4	4	2	2	2	2	2	2	5	5	4	2	6	2	2	34	2	1	ENV|SSS|PRD
04/05/2021 13:51	04/05/2021 13:58	0	100	430	1	04/05/2021 13:58	R_tRKP1gqhKx2vTHz	anonymous	EN	2	2	2	2	2	2	2	2	2	4	1	0	0	0	0	0	1	0	0	0	0	5	4	5	2	2	4	5	4	5	1	5	2	1	7	4	23	1	1	SSS|ENV|PRD
04/05/2021 13:56	04/05/2021 13:58	0	100	152	1	04/05/2021 13:58	R_3EGwTHNqBuM2qms	anonymous	EN	2	2	2	2	2	2	4	3	3	5	4	0	1	0	0	0	0	0	0	0	0	5	4	5	4	2	5	5	5	5	5	5	5	5	2	4	42	2	1	ENV|PRD|SSS
04/05/2021 13:53	04/05/2021 13:58	0	100	288	1	04/05/2021 13:58	R_1IYi5MxwzpuWCzy	anonymous	EN	2	2	2	2	2	2	3	4	4	4	4	0	0	0	0	0	1	0	0	0	0	5	5	5	5	2	5	5	5	5	5	4	4	2	15	4	40	2	1	SSS|ENV|PRD
04/05/2021 13:56	04/05/2021 13:58	0	100	115	1	04/05/2021 13:58	R_1DVabBDHyqgu2Qy	anonymous	EN	2	2	2	2	2	2	5	5	4	5	5	0	0	0	0	0	1	0	0	0	0	5	5	4	3	2	5	5	5	5	5	5	1	2	11	2	30	1	1	SSS|ENV|PRD
04/05/2021 13:56	04/05/2021 13:58	0	100	159	1	04/05/2021 13:58	R_1pDxo58DEmT5JU4	anonymous	EN	2	2	2	2	2	2	4	2	4	3	4	0	0	0	1	0	0	0	0	0	0	5	5	5	4	2	5	5	4	5	5	5	5	1	1	4	49	2	1	PRD|ENV|SSS
04/05/2021 13:53	04/05/2021 13:58	0	100	298	1	04/05/2021 13:58	R_3DcjyL6dq3PqYP6	anonymous	EN	2	2	2	2	2	2	4	3	5	3	4	0	0	0	0	0	1	0	0	0	0	5	2	4	5	2	4	5	2	5	2	6	4	1	3	4	28	2	1	PRD|SSS|ENV
04/05/2021 13:56	04/05/2021 13:58	0	100	135	1	04/05/2021 13:58	R_1nPI0jpH4hbTGAb	anonymous	EN	2	2	2	2	2	2	3	5	4	5	2	0	0	0	0	0	0	0	1	0	0	5	5	5	5	2	5	5	5	5	5	5	5	5	12	4	32	2	1	PRD|ENV|SSS
04/05/2021 13:56	04/05/2021 13:58	0	100	134	1	04/05/2021 13:58	R_3KDb1lDWkolApdi	anonymous	EN	2	2	2	2	2	2	3	2	2	3	1	0	0	0	1	0	0	0	0	0	0	5	5	4	4	2	5	5	4	5	4	5	5	2	2	2	34	2	1	ENV|PRD|SSS
04/05/2021 13:56	04/05/2021 13:58	0	100	143	1	04/05/2021 13:58	R_1r39Jx03MfclMkN	anonymous	EN	2	2	2	2	2	2	4	3	2	3	4	0	0	0	0	0	1	0	0	0	0	4	4	3	4	2	4	4	5	5	3	5	4	3	5	4	23	1	1	ENV|SSS|PRD
04/05/2021 13:55	04/05/2021 13:58	0	100	230	1	04/05/2021 13:58	R_2urHc4KJwoR2n4i	anonymous	EN	2	2	2	2	2	2	3	4	3	4	3	0	0	0	0	0	1	0	0	0	0	1	4	1	2	2	1	5	5	5	4	2	4	1	2	2	65	2	1	ENV|PRD|SSS
04/05/2021 13:55	04/05/2021 13:58	0	100	186	1	04/05/2021 13:58	R_T6HdG1FPQUMvLln	anonymous	EN	2	2	2	2	2	2	5	2	3	2	4	0	0	0	0	0	0	1	0	0	0	4	4	3	4	2	4	4	6	5	4	5	4	6	3	5	45	2	1	ENV|SSS|PRD
04/05/2021 13:56	04/05/2021 13:58	0	100	175	1	04/05/2021 13:58	R_324xm3ZwQlbIRFE	anonymous	EN	2	2	2	2	2	2	3	3	2	5	1	0	0	0	0	0	1	0	0	0	0	5	4	5	5	2	4	5	1	5	4	3	5	1	2	3	64	2	1	PRD|SSS|ENV
04/05/2021 13:56	04/05/2021 13:58	0	100	128	1	04/05/2021 13:58	R_3KMI0RgYxkqc516	anonymous	EN	2	2	2	2	2	2	2	5	2	5	1	0	0	0	0	0	0	1	0	0	0	5	4	5	4	2	5	5	5	5	5	4	2	1	12	5	51	2	1	PRD|ENV|SSS
04/05/2021 13:55	04/05/2021 13:58	0	100	203	1	04/05/2021 13:59	R_1JEnucQ5UgHilID	anonymous	EN	2	2	2	2	2	2	1	5	1	5	1	0	0	0	0	0	0	1	0	0	0	3	5	5	4	2	3	5	2	6	4	4	5	1	4	4	53	2	1	PRD|SSS|ENV
04/05/2021 13:55	04/05/2021 13:59	0	100	217	1	04/05/2021 13:59	R_2ZZBRTVp1VS3oXF	anonymous	EN	2	2	2	2	2	2	3	4	2	4	2	0	0	0	0	0	1	0	0	0	0	4	4	4	5	2	4	5	5	5	4	5	3	2	6	2	37	2	1	PRD|ENV|SSS
04/05/2021 13:56	04/05/2021 13:59	0	100	136	1	04/05/2021 13:59	R_1rc6GeCVMWXzYXt	anonymous	EN	2	2	2	2	2	2	1	6	1	5	1	0	0	0	0	0	1	0	0	0	0	4	5	5	4	2	5	5	5	5	5	6	5	6	3	3	67	2	1	PRD|SSS|ENV
04/05/2021 13:47	04/05/2021 13:59	0	100	686	1	04/05/2021 13:59	R_3PY5v8tkWFgcGsG	anonymous	EN	2	2	2	2	2	2	1	4	1	4	1	0	0	0	0	0	0	1	0	0	0	4	5	5	4	2	3	5	5	5	5	2	5	1	1	2	60	2	1	ENV|PRD|SSS
04/05/2021 13:56	04/05/2021 13:59	0	100	184	1	04/05/2021 13:59	R_yrsWP4viYC74vux	anonymous	EN	2	2	2	2	2	2	4	3	1	3	3	0	0	1	0	0	0	0	0	0	0	4	4	4	4	2	5	5	4	5	4	5	5	3	6	3	28	2	1	PRD|ENV|SSS
04/05/2021 13:56	04/05/2021 13:59	0	100	168	1	04/05/2021 13:59	R_1mwm1JvXhLYNbjM	anonymous	EN	2	2	2	2	2	2	3	3	4	3	3	0	0	0	1	0	0	0	0	0	0	4	1	5	5	2	5	5	5	5	5	5	5	2	3	3	24	1	1	PRD|ENV|SSS
04/05/2021 13:52	04/05/2021 13:59	0	100	390	1	04/05/2021 13:59	R_3qWkxN247doU044	anonymous	EN	2	2	2	2	2	2	4	3	2	2	4	0	0	0	1	0	0	0	0	0	0	4	5	5	4	2	5	5	2	5	5	5	4	6	3	4	52	2	1	ENV|PRD|SSS
04/05/2021 13:56	04/05/2021 13:59	0	100	170	1	04/05/2021 13:59	R_UEiQaxK1DLeEqxb	anonymous	EN	2	2	2	2	2	2	5	2	5	2	5	0	0	1	0	0	0	0	0	0	0	5	4	5	5	2	5	5	2	5	4	5	5	2	3	3	27	1	1	ENV|PRD|SSS
04/05/2021 13:56	04/05/2021 13:59	0	100	187	1	04/05/2021 13:59	R_yW3Xk8VeBNlQ3vj	anonymous	EN	2	2	2	2	2	2	4	5	1	5	2	0	0	1	0	0	0	0	0	0	0	3	5	5	3	2	3	5	1	5	5	5	5	1	4	3	41	2	1	SSS|ENV|PRD
04/05/2021 13:56	04/05/2021 13:59	0	100	184	1	04/05/2021 13:59	R_DTt0SnmOJXGJKvv	anonymous	EN	2	2	2	2	2	2	3	3	3	4	4	0	0	0	1	0	0	0	0	0	0	4	4	5	3	2	4	5	3	5	4	6	4	6	2	3	35	1	1	ENV|SSS|PRD
04/05/2021 13:55	04/05/2021 13:59	0	100	232	1	04/05/2021 13:59	R_3oEXShsR5b2560q	anonymous	EN	2	2	2	2	2	2	4	3	2	2	3	0	0	0	0	1	0	0	0	0	0	4	4	5	4	2	5	5	4	5	5	5	5	6	4	4	41	1	1	PRD|ENV|SSS
04/05/2021 13:51	04/05/2021 13:59	0	100	487	1	04/05/2021 13:59	R_SOhrl3OlyZ9g9wt	anonymous	EN	2	2	2	2	2	2	3	3	3	3	2	0	0	0	0	0	0	1	0	0	0	5	5	5	5	2	4	5	3	5	5	5	5	3	5	5	38	1	1	ENV|PRD|SSS
04/05/2021 13:55	04/05/2021 13:59	0	100	219	1	04/05/2021 13:59	R_3PFdVFtS8x7uujE	anonymous	EN	2	2	2	2	2	2	2	4	2	4	2	0	0	0	0	1	0	0	0	0	0	5	5	4	5	2	5	5	4	5	5	5	4	2	3	4	60	2	1	SSS|PRD|ENV
04/05/2021 13:56	04/05/2021 13:59	0	100	201	1	04/05/2021 13:59	R_1gw3jpH0e4ulKXT	anonymous	EN	2	2	2	2	2	2	3	4	3	2	4	0	0	0	1	0	0	0	0	0	0	4	3	4	4	2	2	5	3	5	3	4	4	3	5	3	32	1	1	SSS|PRD|ENV
04/05/2021 13:55	04/05/2021 13:59	0	100	269	1	04/05/2021 13:59	R_2w1c6Ojxhjxqheg	anonymous	EN	2	2	2	2	2	2	2	5	4	5	2	0	0	0	0	0	0	1	0	0	0	5	5	5	4	2	4	5	2	5	5	4	2	2	4	4	62	2	1	ENV|PRD|SSS
04/05/2021 13:56	04/05/2021 13:59	0	100	215	1	04/05/2021 13:59	R_eDoCWVvuuaJLkat	anonymous	EN	2	2	2	2	2	2	2	2	2	4	2	0	0	1	0	0	0	0	0	0	0	5	5	5	4	2	5	4	2	4	4	6	4	6	2	2	38	2	1	SSS|ENV|PRD
04/05/2021 13:56	04/05/2021 13:59	0	100	174	1	04/05/2021 13:59	R_sBWGqwcerfh80Ip	anonymous	EN	2	2	2	2	2	2	1	5	1	6	1	0	0	0	0	0	1	0	0	0	0	4	5	4	4	2	5	5	3	5	5	2	5	1	5	4	68	2	1	PRD|ENV|SSS
04/05/2021 13:56	04/05/2021 13:59	0	100	177	1	04/05/2021 13:59	R_w5BTYSdiQecEePv	anonymous	EN	2	2	2	2	2	2	2	4	3	4	2	0	0	0	0	0	0	1	0	0	0	3	2	2	2	2	4	5	1	5	2	3	3	2	11	5	22	2	1	PRD|SSS|ENV
04/05/2021 13:56	04/05/2021 13:59	0	100	179	1	04/05/2021 13:59	R_21oyp971GVXHlhh	anonymous	EN	2	2	2	2	2	2	3	4	2	4	2	0	0	0	0	1	0	0	0	0	0	5	5	5	4	2	5	5	3	5	5	5	5	5	5	3	33	2	1	ENV|SSS|PRD
04/05/2021 13:53	04/05/2021 13:59	0	100	371	1	04/05/2021 13:59	R_3qQhZzYrKIq7nZB	anonymous	EN	2	2	2	2	2	2	4	3	2	3	2	0	0	0	0	0	1	0	0	0	0	4	5	4	5	2	4	5	4	5	5	4	4	3	6	5	35	2	1	ENV|SSS|PRD
04/05/2021 13:57	04/05/2021 13:59	0	100	161	1	04/05/2021 13:59	R_BXl2umSKdaSgSrL	anonymous	EN	2	2	2	2	2	2	2	3	2	3	3	0	0	0	0	0	1	0	0	0	0	4	5	3	5	2	4	5	5	6	5	4	5	4	3	3	29	2	1	ENV|SSS|PRD
04/05/2021 13:56	04/05/2021 13:59	0	100	185	1	04/05/2021 13:59	R_4Z8NiNnU9I0gUKJ	anonymous	EN	2	2	2	2	2	2	3	4	1	4	1	0	0	0	1	0	0	0	0	0	0	4	4	4	3	2	4	5	3	5	5	1	4	1	3	4	29	3	1	ENV|SSS|PRD
04/05/2021 13:55	04/05/2021 13:59	0	100	270	1	04/05/2021 13:59	R_3fCRaJ7z0FblekP	anonymous	EN	2	2	2	2	2	2	3	4	2	4	3	0	0	0	0	0	1	0	0	0	0	5	4	5	3	2	4	5	4	5	3	5	4	6	4	5	30	2	1	PRD|ENV|SSS
04/05/2021 13:56	04/05/2021 13:59	0	100	203	1	04/05/2021 13:59	R_1LeC1b0V7uXDfiY	anonymous	EN	2	2	2	2	2	2	3	4	3	5	3	0	0	0	0	0	0	1	0	0	0	2	4	5	5	2	4	5	2	5	5	4	5	1	5	4	44	2	1	PRD|SSS|ENV
04/05/2021 13:55	04/05/2021 13:59	0	100	252	1	04/05/2021 13:59	R_2381Qs1o08B215g	anonymous	EN	2	2	2	2	2	2	3	4	3	3	4	0	0	0	0	1	0	0	0	0	0	4	5	5	4	2	4	5	3	5	5	4	5	2	6	4	40	2	1	SSS|ENV|PRD
04/05/2021 13:56	04/05/2021 14:00	0	100	219	1	04/05/2021 14:00	R_xFQrMdMh7pVk1KV	anonymous	EN	2	2	2	2	2	2	2	5	1	2	1	0	1	0	0	0	0	0	0	0	0	5	5	5	5	2	4	5	6	5	5	4	5	4	2	2	46	2	1	SSS|ENV|PRD
04/05/2021 13:54	04/05/2021 14:00	0	100	357	1	04/05/2021 14:00	R_273g8AkbQ1OewVr	anonymous	EN	2	2	2	2	2	2	1	4	1	4	1	0	0	0	0	0	1	0	0	0	0	5	5	4	5	2	5	5	1	5	4	3	5	1	3	4	41	1	1	ENV|SSS|PRD
04/05/2021 13:56	04/05/2021 14:00	0	100	198	1	04/05/2021 14:00	R_1Ehy3oAUK1pRLO6	anonymous	EN	2	2	2	2	2	2	3	4	2	4	2	0	0	0	0	1	0	0	0	0	0	5	2	4	4	2	5	5	4	5	4	5	4	2	7	2	26	1	1	SSS|ENV|PRD
04/05/2021 13:55	04/05/2021 14:00	0	100	292	1	04/05/2021 14:00	R_1hAVHOdicfvW2WJ	anonymous	EN	2	2	2	2	2	2	2	5	1	4	1	0	0	0	0	0	0	1	0	0	0	5	5	5	5	2	5	5	5	5	5	5	5	4	7	4	32	2	1	PRD|ENV|SSS
04/05/2021 13:55	04/05/2021 14:00	0	100	268	1	04/05/2021 14:00	R_2xV4jE7i74BPhjn	anonymous	EN	2	2	2	2	2	2	1	4	1	5	1	0	0	0	0	0	1	0	0	0	0	4	5	5	4	2	5	5	2	5	5	5	5	1	8	2	58	1	1	SSS|ENV|PRD
04/05/2021 13:56	04/05/2021 14:00	0	100	244	1	04/05/2021 14:00	R_1ifJjPEVCdPxVmA	anonymous	EN	2	2	2	2	2	2	5	4	3	2	4	0	1	0	0	0	0	0	0	0	0	4	5	5	5	2	4	5	1	5	5	5	5	2	2	1	47	1	1	ENV|SSS|PRD
04/05/2021 13:54	04/05/2021 14:00	0	100	357	1	04/05/2021 14:00	R_Tni2ca9mhdvmbyF	anonymous	EN	2	2	2	2	2	2	2	3	2	3	2	0	0	0	0	0	0	1	0	0	0	5	5	5	6	2	5	6	2	6	5	5	4	4	10	4	30	1	1	ENV|SSS|PRD
04/05/2021 13:57	04/05/2021 14:00	0	100	149	1	04/05/2021 14:00	R_2XdO8AD1q9WmTty	anonymous	EN	2	2	2	2	2	2	3	4	2	4	3	0	0	0	1	0	0	0	0	0	0	5	5	5	4	2	5	5	5	5	5	5	5	5	2	3	43	2	1	PRD|SSS|ENV
04/05/2021 13:57	04/05/2021 14:00	0	100	200	1	04/05/2021 14:00	R_pQOjCFqjJdwp8B3	anonymous	EN	2	2	2	2	2	2	4	1	4	2	1	0	1	0	0	0	0	0	0	0	0	1	5	5	4	2	4	5	2	5	4	4	5	6	2	4	31	2	1	PRD|SSS|ENV
04/05/2021 13:53	04/05/2021 14:00	0	100	409	1	04/05/2021 14:00	R_2uwyNsmjCCQfvc5	anonymous	EN	2	2	2	2	2	2	2	5	3	5	3	0	0	0	0	0	1	0	0	0	0	4	3	4	5	2	5	5	4	5	4	4	3	3	4	4	30	1	1	PRD|ENV|SSS
04/05/2021 13:54	04/05/2021 14:00	0	100	362	1	04/05/2021 14:00	R_1r1Sze9kqx05wWV	anonymous	EN	2	2	2	2	2	2	2	3	1	4	2	0	0	0	1	0	0	0	0	0	0	5	3	5	5	2	5	5	4	5	5	5	5	1	6	4	53	1	1	SSS|PRD|ENV
04/05/2021 13:56	04/05/2021 14:00	0	100	236	1	04/05/2021 14:00	R_1I3Dc1SDbSpzjrD	anonymous	EN	2	2	2	2	2	2	2	5	2	2	4	0	1	0	0	0	0	0	0	0	0	5	5	5	5	2	5	5	1	5	5	1	5	1	1	4	33	2	1	PRD|ENV|SSS
04/05/2021 13:57	04/05/2021 14:00	0	100	202	1	04/05/2021 14:00	R_2E64mPAMv060G04	anonymous	EN	2	2	2	2	2	2	3	3	4	3	4	0	0	0	0	0	1	0	0	0	0	3	2	4	3	2	4	5	2	5	4	4	4	3	5	4	31	2	1	PRD|ENV|SSS
04/05/2021 13:55	04/05/2021 14:00	0	100	306	1	04/05/2021 14:00	R_BEsuhCicbVRWlcl	anonymous	EN	2	2	2	2	2	2	4	3	1	4	4	0	0	0	0	1	0	0	0	0	0	4	5	4	4	2	4	5	3	5	5	6	4	6	1	3	58	2	1	PRD|SSS|ENV
04/05/2021 13:55	04/05/2021 14:00	0	100	327	1	04/05/2021 14:00	R_BWZCdyJadobwJnX	anonymous	EN	2	2	2	2	2	2	1	4	1	5	1	0	0	0	0	0	0	1	0	0	0	4	4	2	5	2	5	5	2	5	4	5	4	1	7	2	55	2	1	SSS|ENV|PRD
04/05/2021 13:55	04/05/2021 14:00	0	100	345	1	04/05/2021 14:00	R_3KxcaaMZ26vv6nr	anonymous	EN	2	2	2	2	2	2	2	2	1	4	1	0	0	0	0	0	1	0	0	0	0	4	4	4	4	2	4	5	2	5	5	4	5	2	9	5	56	2	1	ENV|PRD|SSS
04/05/2021 13:55	04/05/2021 14:00	0	100	298	1	04/05/2021 14:00	R_11awErb54lD4Nxb	anonymous	EN	2	2	2	2	2	2	3	4	2	5	3	0	0	0	0	0	0	1	0	0	0	5	5	3	4	2	4	5	3	5	5	4	5	1	8	4	45	1	1	SSS|ENV|PRD
04/05/2021 13:57	04/05/2021 14:00	0	100	236	1	04/05/2021 14:00	R_yVJ0cuf50WkhaX7	anonymous	EN	2	2	2	2	2	2	4	2	4	2	4	0	0	0	1	0	0	0	0	0	0	3	2	4	3	2	3	4	1	5	4	4	4	1	3	2	62	1	1	PRD|ENV|SSS
04/05/2021 13:55	04/05/2021 14:01	0	100	310	1	04/05/2021 14:01	R_1gnY1EreUMMfL9f	anonymous	EN	2	2	2	2	2	2	2	5	1	5	2	0	0	0	0	0	0	1	0	0	0	4	5	4	5	2	3	5	1	5	4	2	4	3	15	3	22	1	1	SSS|PRD|ENV
04/05/2021 13:57	04/05/2021 14:01	0	100	201	1	04/05/2021 14:01	R_3GwbligMbp4qCPA	anonymous	EN	2	2	2	2	2	2	2	5	2	5	2	0	0	0	0	0	0	1	0	0	0	4	5	5	4	2	4	5	2	5	5	2	2	4	8	4	47	2	1	PRD|SSS|ENV
04/05/2021 13:56	04/05/2021 14:01	0	100	273	1	04/05/2021 14:01	R_2ydxdlH0XvJWh8Q	anonymous	EN	2	2	2	2	2	2	1	5	1	6	1	0	0	0	0	0	0	1	0	0	0	5	5	4	5	2	5	5	5	5	3	4	5	6	4	2	59	2	1	PRD|ENV|SSS
04/05/2021 13:57	04/05/2021 14:01	0	100	203	1	04/05/2021 14:01	R_2THmzQ0xpUvb8Y5	anonymous	EN	2	2	2	2	2	2	2	4	3	4	3	0	0	0	0	1	0	0	0	0	0	4	4	4	4	2	5	5	4	5	4	3	4	2	5	5	29	2	1	ENV|SSS|PRD
04/05/2021 13:49	04/05/2021 14:01	0	100	710	1	04/05/2021 14:01	R_SPr3rqBJgkauJNL	anonymous	EN	2	2	2	2	2	2	4	3	4	3	4	0	0	1	0	0	0	0	0	0	0	3	3	3	3	2	3	4	2	4	3	3	4	3	3	4	29	2	1	SSS|ENV|PRD
04/05/2021 13:56	04/05/2021 14:01	0	100	293	1	04/05/2021 14:01	R_2U8T5ETok6mYffB	anonymous	EN	2	2	2	2	2	2	3	4	3	4	3	0	0	0	0	0	1	0	0	0	0	4	5	5	4	2	4	5	2	5	4	3	2	6	6	3	49	2	1	ENV|SSS|PRD
04/05/2021 13:54	04/05/2021 14:01	0	100	430	1	04/05/2021 14:01	R_3DhcsaWrnlAJ6zJ	anonymous	EN	2	2	2	2	2	2	2	4	1	4	2	0	0	0	0	0	1	0	0	0	0	4	5	5	4	2	5	5	2	5	5	5	4	2	3	3	73	1	1	ENV|PRD|SSS
04/05/2021 13:55	04/05/2021 14:01	0	100	364	1	04/05/2021 14:01	R_1LYBEL17dn5Wpq6	anonymous	EN	2	2	2	2	2	2	2	4	2	5	2	0	0	0	0	0	0	1	0	0	0	5	5	5	4	2	4	5	2	5	5	2	2	1	9	5	55	1	1	ENV|PRD|SSS
04/05/2021 13:55	04/05/2021 14:01	0	100	394	1	04/05/2021 14:01	R_1n8CZ0PwRgd664S	anonymous	EN	2	2	2	2	2	2	2	3	1	3	4	0	0	0	0	0	1	0	0	0	0	5	5	5	5	2	5	5	5	5	4	4	5	2	4	3	53	1	1	ENV|SSS|PRD
04/05/2021 13:53	04/05/2021 14:01	0	100	469	1	04/05/2021 14:01	R_2tg1T4YK8fpvOeG	anonymous	EN	2	2	2	2	2	2	5	1	4	1	6	0	1	0	0	0	0	0	0	0	0	3	5	5	4	2	4	5	3	2	2	5	4	6	1	2	47	1	1	PRD|ENV|SSS
04/05/2021 13:55	04/05/2021 14:01	0	100	385	1	04/05/2021 14:01	R_RWTDI1fXYlb7TGh	anonymous	EN	2	2	2	2	2	2	4	3	3	3	4	0	0	0	0	0	1	0	0	0	0	5	4	5	4	2	5	5	5	5	5	5	5	4	2	4	24	1	1	SSS|ENV|PRD
04/05/2021 13:51	04/05/2021 14:01	0	100	593	1	04/05/2021 14:01	R_1jZj8IhmNTmdHXP	anonymous	EN	2	2	2	2	2	2	3	4	4	4	3	0	0	0	1	0	0	0	0	0	0	4	3	5	2	2	4	5	3	5	4	4	4	2	2	3	18	1	1	SSS|PRD|ENV
04/05/2021 13:56	04/05/2021 14:01	0	100	300	1	04/05/2021 14:01	R_273S15X19BZZSEP	anonymous	EN	2	2	2	2	2	2	2	4	3	5	3	0	0	0	0	1	0	0	0	0	0	5	5	5	4	2	5	5	2	5	3	5	4	6	2	3	21	2	1	PRD|ENV|SSS
04/05/2021 13:55	04/05/2021 14:01	0	100	379	1	04/05/2021 14:01	R_CkSnVini1In4e4N	anonymous	EN	2	2	2	2	2	2	2	6	2	4	2	0	0	0	0	0	0	0	1	0	0	4	5	4	3	2	3	4	4	5	4	4	4	1	3	3	65	2	1	SSS|PRD|ENV
04/05/2021 13:58	04/05/2021 14:02	0	100	226	1	04/05/2021 14:02	R_1FlmFoL3io1TwIP	anonymous	EN	2	2	2	2	2	2	1	6	2	5	1	0	0	0	0	0	1	0	0	0	0	4	4	5	4	2	5	5	4	5	4	5	2	2	3	4	24	1	1	ENV|PRD|SSS
04/05/2021 13:56	04/05/2021 14:02	0	100	316	1	04/05/2021 14:02	R_xtJKXytiqFDlj8d	anonymous	EN	2	2	2	2	2	2	4	4	4	4	4	0	0	0	1	0	0	0	0	0	0	5	4	5	5	2	5	4	5	5	2	6	4	6	7	3	24	2	1	SSS|PRD|ENV
04/05/2021 13:56	04/05/2021 14:02	0	100	323	1	04/05/2021 14:02	R_2fDT3iRhkToWWVF	anonymous	EN	2	2	2	2	2	2	1	4	1	2	1	0	0	0	0	0	1	0	0	0	0	3	5	3	5	2	4	5	3	5	5	3	4	4	3	2	49	2	1	ENV|SSS|PRD
04/05/2021 13:56	04/05/2021 14:02	0	100	317	1	04/05/2021 14:02	R_2v2iS4zgFnv6lY9	anonymous	EN	2	2	2	2	2	2	2	4	2	4	3	0	0	0	0	0	1	0	0	0	0	4	4	5	4	2	4	5	1	5	4	4	4	2	3	2	54	1	1	PRD|SSS|ENV
04/05/2021 14:02	04/05/2021 14:02	0	100	0	1	04/05/2021 14:02	R_2Yg1ipcG8Vy8nnu	anonymous	EN
04/05/2021 14:02	04/05/2021 14:02	8	100	0	1	04/05/2021 14:02	R_1EZlgT10dSktyhR	anonymous	EN
04/05/2021 13:58	04/05/2021 14:02	0	100	286	1	04/05/2021 14:02	R_1DMuV6N6l09noOU	anonymous	EN	2	2	2	2	2	2	3	5	2	4	5	0	0	0	0	1	0	0	0	0	0	4	5	5	4	2	2	5	4	5	2	6	5	6	2	3	21	2	2	PRD|SSS|ENV
04/05/2021 13:59	04/05/2021 14:02	0	100	193	1	04/05/2021 14:02	R_zdRFJsjNs6ab3Xj	anonymous	EN	2	2	2	2	2	2	3	3	4	3	4	0	0	1	0	0	0	0	0	0	0	5	5	5	5	2	5	5	5	5	5	5	5	3	4	3	39	2	1	SSS|ENV|PRD
04/05/2021 13:57	04/05/2021 14:02	0	100	355	1	04/05/2021 14:02	R_4Ttdm7y4ANDhYYN	anonymous	EN	2	2	2	2	2	2	1	3	2	4	2	0	0	0	0	0	1	0	0	0	0	4	5	5	4	2	5	5	3	5	5	3	4	2	4	3	61	2	3	PRD|ENV|SSS
04/05/2021 13:51	04/05/2021 14:03	0	100	717	1	04/05/2021 14:03	R_1qUHMM7t0hVLNgQ	anonymous	EN	2	2	2	2	2	2	2	4	3	4	3	0	0	0	0	0	1	0	0	0	0	5	4	3	4	2	5	5	3	5	5	3	4	1	6	3	30	2	1	SSS|PRD|ENV
04/05/2021 13:57	04/05/2021 14:03	0	100	369	1	04/05/2021 14:03	R_3MLQqoRh5JlPKCF	anonymous	EN	2	2	2	2	2	2	2	4	3	4	3	0	0	0	0	0	1	0	0	0	0	4	5	3	3	2	3	5	2	5	4	2	4	1	4	2	43	2	1	ENV|PRD|SSS
04/05/2021 14:01	04/05/2021 14:03	0	100	81	1	04/05/2021 14:03	R_2eam1jxWvG906fP	anonymous	EN	1	1	1	1	1	1
04/05/2021 13:58	04/05/2021 14:03	0	100	275	1	04/05/2021 14:03	R_2b4afXM3cYO836h	anonymous	EN	2	2	2	2	2	2	3	4	2	4	2	0	0	0	0	0	0	1	0	0	0	5	4	5	4	2	5	5	5	5	5	5	4	5	6	4	54	2	1	SSS|ENV|PRD
04/05/2021 14:01	04/05/2021 14:03	0	100	100	1	04/05/2021 14:03	R_2Ym34Qg7uVcSS2c	anonymous	EN	2	2	2	2	2	2	3	4	3	4	3	0	0	0	0	0	0	0	1	0	0	4	4	5	4	2	5	5	4	5	4	3	5	3	5	3	28	2	1	PRD|ENV|SSS
04/05/2021 13:54	04/05/2021 14:03	0	100	567	1	04/05/2021 14:03	R_TcRx6qgWV8vhZQZ	anonymous	EN	2	2	2	2	2	2	2	4	2	4	2	0	0	0	0	1	0	0	0	0	0	5	5	5	5	2	5	5	6	5	5	6	5	5	5	2	38	2	1	ENV|SSS|PRD
04/05/2021 13:57	04/05/2021 14:04	0	100	378	1	04/05/2021 14:04	R_1QaN4VmcALF2TKr	anonymous	EN	2	2	2	2	2	2	2	5	6	5	2	0	0	0	0	0	1	0	0	0	0	5	4	5	4	2	5	5	4	5	5	3	4	6	1	6	57	2	1	SSS|PRD|ENV
04/05/2021 13:51	04/05/2021 14:04	0	100	729	1	04/05/2021 14:04	R_qxAogi559r0mRc5	anonymous	EN	1	1	1	1	1	1
04/05/2021 14:02	04/05/2021 14:04	0	100	117	1	04/05/2021 14:04	R_1EhAJmG8gzgwAMB	anonymous	EN	2	2	2	2	2	2	1	6	1	6	1	0	0	0	0	0	0	1	0	0	0	4	4	4	5	2	4	5	4	5	5	5	2	1	10	5	60	2	1	SSS|ENV|PRD
04/05/2021 13:59	04/05/2021 14:04	0	100	320	1	04/05/2021 14:04	R_1kHv9a54AkVecGi	anonymous	EN	2	2	2	2	2	2	2	3	3	2	4	0	0	0	1	0	0	0	0	0	0	5	5	5	5	2	5	5	3	5	4	5	5	2	3	4	51	1	1	PRD|ENV|SSS
04/05/2021 13:48	04/05/2021 14:05	0	100	981	1	04/05/2021 14:05	R_3Euw1rSP9VYRv4A	anonymous	EN	2	2	2	2	2	2	1	4	5	5	2	0	0	0	0	0	0	1	0	0	0	5	4	4	4	2	5	5	5	5	1	6	5	6	3	4	28	2	1	SSS|ENV|PRD
04/05/2021 13:59	04/05/2021 14:05	0	100	377	1	04/05/2021 14:05	R_2agmOAd4HBqfQ3r	anonymous	EN	2	2	2	2	2	2	2	5	2	5	2	0	0	0	0	1	0	0	0	0	0	5	5	5	4	2	4	5	4	5	5	5	4	6	2	3	55	2	1	PRD|SSS|ENV
04/05/2021 13:53	04/05/2021 14:06	0	100	763	1	04/05/2021 14:06	R_2rOTCcBuJfRYBac	anonymous	EN	2	2	2	2	2	2	2	5	2	5	2	0	0	0	0	0	0	0	1	0	0	5	5	5	5	2	5	5	5	5	5	5	5	4	8	5	40	1	1	PRD|SSS|ENV
04/05/2021 14:04	04/05/2021 14:06	0	100	133	1	04/05/2021 14:06	R_2rABfncSmhRA35H	anonymous	EN	2	2	2	2	2	2	3	5	6	5	5	0	0	0	1	0	0	0	0	0	0	4	5	5	2	2	5	5	2	5	5	5	4	3	4	3	20	1	1	ENV|SSS|PRD
04/05/2021 13:55	04/05/2021 14:06	0	100	664	1	04/05/2021 14:06	R_0xLxxMsvnDulGSt	anonymous	EN	2	2	2	2	2	2	3	6	2	4	2	0	0	0	0	0	1	0	0	0	0	4	5	4	4	2	5	5	5	5	4	5	5	4	2	4	40	2	1	PRD|ENV|SSS
04/05/2021 13:56	04/05/2021 14:06	0	100	608	1	04/05/2021 14:06	R_2dhlGPS2o6A6KxV	anonymous	EN	2	2	2	2	2	2	2	5	4	5	3	0	0	0	0	0	0	1	0	0	0	5	4	3	5	2	4	5	1	4	5	1	2	1	2	5	61	2	1	PRD|ENV|SSS
04/05/2021 13:56	04/05/2021 14:07	0	100	642	1	04/05/2021 14:07	R_cI9sN1APZS7eblL	anonymous	EN	2	2	2	2	2	2	5	3	4	2	3	0	1	0	0	0	0	0	0	0	0	2	5	5	5	2	4	5	1	5	3	5	5	3	3	5	38	2	1	SSS|PRD|ENV
04/05/2021 14:05	04/05/2021 14:07	0	100	146	1	04/05/2021 14:07	R_qWWx8RorEoDkjsd	anonymous	EN	2	2	2	2	2	2	1	4	1	3	1	0	0	0	0	1	0	0	0	0	0	4	5	4	3	2	5	5	3	5	3	5	4	1	2	3	27	2	1	ENV|SSS|PRD
04/05/2021 14:05	04/05/2021 14:08	0	100	182	1	04/05/2021 14:08	R_Put1HlGtAB8gLEB	anonymous	EN	2	2	2	2	2	2	2	3	3	4	3	0	0	0	0	0	1	0	0	0	0	5	5	3	4	2	4	5	3	5	5	3	3	1	12	3	51	2	1	ENV|PRD|SSS
04/05/2021 14:03	04/05/2021 14:08	0	100	296	1	04/05/2021 14:08	R_1kHL3wyF7FDCKe5	anonymous	EN	2	2	2	2	2	2	3	4	5	4	4	0	0	0	0	1	0	0	0	0	0	4	3	4	4	2	4	5	4	5	4	4	4	3	4	3	33	2	1	SSS|ENV|PRD
04/05/2021 13:59	04/05/2021 14:08	0	100	532	1	04/05/2021 14:08	R_UN3LNgvEpYFAUmd	anonymous	EN	2	2	2	2	2	2	4	4	5	5	4	0	0	0	0	1	0	0	0	0	0	2	1	2	4	2	2	5	6	4	3	6	4	1	3	4	37	1	1	SSS|PRD|ENV
04/05/2021 14:07	04/05/2021 14:08	0	100	96	1	04/05/2021 14:08	R_28ZLcnH267p8ZJz	anonymous	EN	2	2	2	2	2	2	1	4	1	4	2	0	1	0	0	0	0	0	0	0	0	4	5	4	1	2	4	5	5	5	5	1	1	1	3	3	45	2	1	PRD|SSS|ENV
04/05/2021 14:04	04/05/2021 14:09	0	100	257	1	04/05/2021 14:09	R_3HwzBGWiVpLsDET	anonymous	EN	2	2	2	2	2	2	1	5	6	5	4	0	0	0	0	0	1	0	0	0	0	5	4	5	4	2	5	5	5	5	5	5	5	1	3	4	26	2	1	ENV|PRD|SSS
04/05/2021 13:51	04/05/2021 14:13	0	100	1271	1	04/05/2021 14:13	R_rom0cFrVVYgdCgx	anonymous	EN	2	2	2	2	2	2	1	4	1	6	1	0	0	0	0	0	0	0	0	1	0	4	1	3	4	2	4	4	2	5	4	4	4	6	10	2	31	1	1	ENV|PRD|SSS
04/05/2021 13:53	04/05/2021 14:17	0	100	1422	1	04/05/2021 14:17	R_07DD7fLTlHbMvL3	anonymous	EN	2	2	2	2	2	2	4	1	4	3	4	0	0	0	0	0	1	0	0	0	0	4	5	5	2	2	4	5	3	5	4	5	5	4	4	5	28	2	1	SSS|PRD|ENV
04/05/2021 14:30	04/05/2021 14:32	0	100	140	1	04/05/2021 14:32	R_8w6lqSgrJjbdbDH	anonymous	EN	2	2	2	2	2	2	6	1	6	2	6	0	0	1	0	0	0	0	0	0	0	4	4	4	4	2	4	4	5	4	4	3	3	1	4	4	29	1	1	ENV|SSS|PRD
04/05/2021 14:30	04/05/2021 14:34	0	100	267	1	04/05/2021 14:34	R_1PZbdIWKxVTM1Cg	anonymous	EN	2	2	2	2	2	2	2	5	4	5	2	0	0	0	0	0	0	1	0	0	0	4	4	4	3	2	4	5	3	5	5	4	4	2	3	4	24	2	1	SSS|ENV|PRD
04/05/2021 14:30	04/05/2021 14:34	0	100	275	1	04/05/2021 14:34	R_2rI5TiKqeyrVqci	anonymous	EN	2	2	2	2	2	2	4	3	1	3	2	0	0	0	0	0	1	0	0	0	0	5	4	2	4	2	5	5	2	5	2	6	4	1	5	4	25	2	1	PRD|SSS|ENV
04/05/2021 13:56	04/05/2021 14:01	0	54	327	0	04/05/2021 14:36	R_2R7B5VtpyM76xFX	anonymous	EN	2	2	2	2	2	2	4	3	3	3	4	0	0	1	0	0	0	0	0	0	0	3	3	4	2	2	4	4	2	2	2	5	3	3						SSS|ENV|PRD
04/05/2021 13:55	04/05/2021 13:56	0	38	72	0	04/05/2021 14:36	R_ekSZak09aNheyid	anonymous	EN	2	2	2	2	2	2						0	0	0	0	0	0	1	0	0	0																			SSS|ENV|PRD
04/05/2021 13:50	04/05/2021 13:53	0	15	146	0	04/05/2021 14:36	R_BS0lqwRlkbQhqdb	anonymous	EN
04/05/2021 13:47	04/05/2021 13:56	0	31	535	0	04/05/2021 14:36	R_1gSgLzd4TAF11bZ	anonymous	EN	2	2	2	2	2	2																																		PRD|ENV|SSS
[truncated: 2 more columns]
