# Supplementary material for: Personal relative deprivation and pro-environmental intentions
Source: PLoS One. 2021 Nov 18;16(11):e0259711. doi: 10.1371/journal.pone.0259711 (PMC8601418; doi:10.1371/journal.pone.0259711)
Supplement: S3 Data — The columns are explained in S1 Appendix. (CSV) [file pone.0259711.s007.csv]

StartDate	EndDate	Status	Progress	Duration	Finished	RecordedDate	ResponseId	DistributionChannel	UserLanguage	Consent_1	Consent_2	Consent_3	Consent_4	Consent_5	Consent_6	PRD_1	PRD_2	PRD_3	PRD_4	PRD_5	SSS_1	SSS_2	SSS_3	SSS_4	SSS_5	SSS_6	SSS_7	SSS_8	SSS_9	SSS_10	ENV_1	ENV_2	ENV_3	ENV_4	ENV_5	ENV_6	ENV_7	ENV_8	ENV_9	ENV_10	ENV_11	ENV_12	ENV_13	income	educ	age	sex	pastatt	taskorder
27/05/2021 22:19	27/05/2021 22:19	0	100	0	1	27/05/2021 22:19	R_1gnAzUNBrv329j1	anonymous	EN
27/05/2021 22:31	27/05/2021 22:37	0	100	377	1	27/05/2021 22:37	R_22sGEZV7kzoldDK	anonymous	EN	2	2	2	2	2	2	5	4	5	2	4	0	0	0	1	0	0	0	0	0	0	3	4	4	2	2	2	5	1	5	4	4	5	5	4	2	21	2	1	PRD|ENV|SSS
27/05/2021 22:46	27/05/2021 22:50	0	100	264	1	27/05/2021 22:50	R_CZUWw3eH1VtCi3L	anonymous	EN	2	2	2	2	2	2	5	1	5	1	6	0	1	0	0	0	0	0	0	0	0	2	3	2	4	2	2	4	2	3	1	1	4	2	3	4	33	2	1	PRD|SSS|ENV
27/05/2021 23:26	27/05/2021 23:33	0	100	377	1	27/05/2021 23:33	R_3QRc1BFYjctSB2G	anonymous	EN	2	2	2	2	2	2	2	4	3	4	3	0	0	0	0	0	1	0	0	0	0	3	3	4	3	2	3	3	3	3	3	4	4	4	3	3	38	1	1	SSS|PRD|ENV
27/05/2021 23:29	27/05/2021 23:33	0	100	230	1	27/05/2021 23:33	R_C36OJKZW4HvMJUt	anonymous	EN	2	2	2	2	2	2	4	3	4	3	4	0	1	0	0	0	0	0	0	0	0	4	3	3	4	2	4	5	5	4	4	4	4	4	3	2	22	2	1	PRD|SSS|ENV
27/05/2021 23:32	27/05/2021 23:34	0	100	160	1	27/05/2021 23:34	R_2EGm7ZBch2NQ6KU	anonymous	EN	2	2	2	2	2	2	2	4	4	4	2	0	0	0	0	0	1	0	0	0	0	4	5	5	4	2	3	5	4	5	4	4	5	3	8	3	21	2	1	PRD|SSS|ENV
28/05/2021 00:08	28/05/2021 00:09	0	100	94	1	28/05/2021 00:09	R_Y45UOHnW6qg8ayd	anonymous	EN	2	2	2	2	2	2	2	5	2	6	2	0	0	0	0	0	0	0	0	1	0	4	5	4	4	2	5	5	2	4	4	2	5	2	16	3	23	1	1	SSS|PRD|ENV
28/05/2021 00:14	28/05/2021 00:18	0	100	239	1	28/05/2021 00:18	R_6Xp7oBCIpU6c80h	anonymous	EN	2	2	2	2	2	2	4	4	4	4	4	0	0	0	1	0	0	0	0	0	0	4	3	4	4	2	3	5	4	4	4	4	5	3	4	3	39	1	1	ENV|SSS|PRD
28/05/2021 00:24	28/05/2021 00:27	0	100	202	1	28/05/2021 00:27	R_Q5s1t3xrOLrkMuZ	anonymous	EN	2	2	2	2	2	2	5	3	4	4	5	0	0	0	0	0	1	0	0	0	0	4	5	5	5	2	4	5	5	5	5	3	4	4	12	4	33	1	1	SSS|ENV|PRD
28/05/2021 00:33	28/05/2021 00:36	0	100	213	1	28/05/2021 00:36	R_3D0xiDVEp5oauLG	anonymous	EN	2	2	2	2	2	2	2	4	2	5	2	0	0	0	0	0	1	0	0	0	0	5	5	5	5	2	5	5	5	5	5	5	5	5	2	4	38	2	1	SSS|PRD|ENV
28/05/2021 00:39	28/05/2021 00:42	0	100	174	1	28/05/2021 00:42	R_AtHAKTldMb9lGQF	anonymous	EN	2	2	2	2	2	2	6	1	6	1	6	0	0	0	0	1	0	0	0	0	0	4	5	5	5	2	4	5	2	4	5	1	3	1	5	2	55	2	1	ENV|PRD|SSS
28/05/2021 00:43	28/05/2021 00:47	0	100	192	1	28/05/2021 00:47	R_2eQGUKJVGMlHsyU	anonymous	EN	2	2	2	2	2	2	4	3	3	3	4	0	0	0	1	0	0	0	0	0	0	4	3	4	4	2	3	5	4	5	4	2	4	4	10	2	25	1	1	SSS|ENV|PRD
28/05/2021 00:44	28/05/2021 00:48	0	100	272	1	28/05/2021 00:48	R_3PBqYtmcfTT2kmh	anonymous	EN	2	2	2	2	2	2	3	3	2	2	3	0	0	0	0	0	1	0	0	0	0	4	5	4	3	2	4	5	4	5	5	5	5	5	7	4	58	2	3	SSS|PRD|ENV
28/05/2021 00:52	28/05/2021 00:55	0	100	166	1	28/05/2021 00:55	R_3Jg8q0oDjQxTvba	anonymous	EN	2	2	2	2	2	2	3	4	2	4	2	0	0	0	0	1	0	0	0	0	0	5	6	5	3	2	5	6	2	6	3	3	5	2	4	2	21	2	1	SSS|ENV|PRD
28/05/2021 00:58	28/05/2021 01:01	0	100	197	1	28/05/2021 01:01	R_1pRRKTv9bVrepr2	anonymous	EN	2	2	2	2	2	2	4	4	5	4	4	0	0	0	0	0	0	1	0	0	0	4	4	2	4	2	4	5	5	5	3	1	3	1	8	3	22	2	1	SSS|PRD|ENV
28/05/2021 00:58	28/05/2021 01:02	0	100	217	1	28/05/2021 01:02	R_3hnCKrndjdI0FGE	anonymous	EN	2	2	2	2	2	2	4	6	4	3	2	0	0	0	0	0	1	0	0	0	0	5	5	5	4	2	4	5	5	5	4	4	2	3	5	4	27	2	1	PRD|SSS|ENV
28/05/2021 01:07	28/05/2021 01:09	0	100	124	1	28/05/2021 01:09	R_D2KvgfpNgQfR2Sd	anonymous	EN	2	2	2	2	2	2	2	5	2	5	2	0	0	0	0	0	0	0	1	0	0	4	4	4	2	2	4	5	2	5	4	2	2	2	5	4	26	2	1	SSS|PRD|ENV
28/05/2021 01:11	28/05/2021 01:13	0	100	126	1	28/05/2021 01:13	R_12Kn8BCPsCjTBEu	anonymous	EN	2	2	2	2	2	2	4	4	5	4	5	0	0	0	0	0	1	0	0	0	0	4	4	5	4	2	3	5	4	5	3	5	5	3	7	3	30	2	1	SSS|PRD|ENV
28/05/2021 01:14	28/05/2021 01:16	0	100	118	1	28/05/2021 01:16	R_2To7x52MplS9Hi3	anonymous	EN	2	2	2	2	2	2	3	4	3	4	4	0	0	0	0	0	1	0	0	0	0	4	4	4	2	2	4	5	5	4	4	4	4	4	10	3	26	1	1	ENV|SSS|PRD
28/05/2021 01:22	28/05/2021 01:22	0	100	0	1	28/05/2021 01:22	R_2YFHQwxEocYDQeR	anonymous	EN
28/05/2021 01:19	28/05/2021 01:27	0	100	451	1	28/05/2021 01:27	R_1jeNioHJP8cPPtm	anonymous	EN	2	2	2	2	2	2	2	5	2	5	2	0	0	0	0	0	0	0	1	0	0	4	5	3	2	2	4	5	1	3	4	1	3	1	7	4	36	1	2	PRD|SSS|ENV
28/05/2021 01:30	28/05/2021 01:32	0	100	102	1	28/05/2021 01:32	R_3O0W7oBpb3DhnPk	anonymous	EN	2	2	2	2	2	2	2	4	3	3	2	0	0	0	0	1	0	0	0	0	0	2	2	5	5	2	2	6	4	5	6	2	2	2	5	4	25	2	1	SSS|PRD|ENV
28/05/2021 01:33	28/05/2021 01:33	0	100	0	1	28/05/2021 01:33	R_3FX6Y893MjWARhN	anonymous	EN
28/05/2021 01:18	28/05/2021 01:34	0	100	963	1	28/05/2021 01:34	R_24dZ75lgCSmlXwY	anonymous	EN	2	2	2	2	2	2	2	5	2	5	2	0	0	1	0	0	0	0	0	0	0	3	4	4	3	2	4	5	2	5	3	5	3	5	9	2	29	1	1	ENV|SSS|PRD
28/05/2021 01:27	28/05/2021 01:34	0	100	474	1	28/05/2021 01:34	R_9SQSrqeW85QiNaN	anonymous	EN	2	2	2	2	2	2	2	3	4	4	3	0	0	0	0	0	0	1	0	0	0	5	5	4	4	2	4	5	1	2	1	2	4	3	13	3	30	1	1	SSS|PRD|ENV
28/05/2021 01:37	28/05/2021 01:40	0	100	198	1	28/05/2021 01:40	R_3qDqcEkaE9LR1Oo	anonymous	EN	2	2	2	2	2	2	5	1	4	2	3	0	1	0	0	0	0	0	0	0	0	4	5	5	4	2	5	5	2	5	6	4	5	6	2	2	38	1	1	ENV|SSS|PRD
28/05/2021 01:37	28/05/2021 01:42	0	100	295	1	28/05/2021 01:42	R_1gIQEhTUmW8XdI8	anonymous	EN	2	2	2	2	2	2	5	3	4	1	5	0	0	1	0	0	0	0	0	0	0	5	4	6	5	2	4	5	5	4	6	6	4	5	13	3	24	2	1	SSS|PRD|ENV
28/05/2021 01:42	28/05/2021 01:45	0	100	168	1	28/05/2021 01:45	R_1QMa9myOdQrdePO	anonymous	EN	2	2	2	2	2	2	4	2	4	3	5	0	0	0	0	0	0	1	0	0	0	2	5	4	3	2	1	5	2	5	5	1	1	1	10	3	23	1	1	PRD|ENV|SSS
28/05/2021 01:43	28/05/2021 01:45	0	100	144	1	28/05/2021 01:45	R_3oTIYqtHCTjWvwN	anonymous	EN	2	2	2	2	2	2	3	4	4	4	3	0	0	0	0	0	1	0	0	0	0	4	4	5	3	2	3	5	5	5	5	2	4	1	7	4	27	2	1	PRD|ENV|SSS
28/05/2021 01:43	28/05/2021 01:45	0	100	123	1	28/05/2021 01:45	R_2txk5wAkKlGiGs9	anonymous	EN	2	2	2	2	2	2	1	5	1	5	1	0	0	0	0	0	0	1	0	0	0	5	5	4	3	2	5	4	5	5	5	4	2	1	4	4	66	1	1	SSS|ENV|PRD
28/05/2021 01:44	28/05/2021 01:46	0	100	135	1	28/05/2021 01:46	R_2EAfGAf4oO3x7zJ	anonymous	EN	2	2	2	2	2	2	4	3	4	2	5	0	0	0	0	1	0	0	0	0	0	1	1	1	5	2	1	5	1	1	5	1	4	2	5	3	28	1	1	SSS|PRD|ENV
28/05/2021 01:48	28/05/2021 01:49	0	100	98	1	28/05/2021 01:49	R_2660F4z9pr9OXj7	anonymous	EN	2	2	2	2	2	2	3	3	4	3	3	0	0	0	0	0	1	0	0	0	0	3	5	5	3	2	4	5	2	3	4	4	4	6	5	3	35	1	1	PRD|ENV|SSS
28/05/2021 01:44	28/05/2021 01:50	0	100	370	1	28/05/2021 01:50	R_9uDkWv65LkoH6uJ	anonymous	EN	2	2	2	2	2	2	2	4	3	5	4	0	0	0	0	0	0	1	0	0	0	4	4	5	3	2	4	3	5	5	5	3	4	2	8	3	41	2	1	SSS|ENV|PRD
28/05/2021 01:50	28/05/2021 01:51	0	100	29	1	28/05/2021 01:51	R_WwZhpcGG86ioGxH	anonymous	EN	1	1	1	1	1	1
28/05/2021 01:49	28/05/2021 01:52	0	100	234	1	28/05/2021 01:52	R_3pbuAm0qY2ZJscq	anonymous	EN	2	2	2	2	2	2	3	4	5	3	2	0	0	0	0	0	1	0	0	0	0	5	5	3	5	2	5	5	3	4	5	5	6	2	14	3	56	1	1	PRD|SSS|ENV
28/05/2021 01:54	28/05/2021 01:55	0	100	34	1	28/05/2021 01:55	R_20MuDDpahCpHBVK	anonymous	EN	1	1	1	1	1	1
28/05/2021 01:50	28/05/2021 01:55	0	100	246	1	28/05/2021 01:55	R_3hlkJtd1cV1A2mw	anonymous	EN	2	2	2	2	2	2	4	2	4	2	4	0	0	0	0	0	1	0	0	0	0	5	5	5	5	2	5	5	4	5	4	4	4	4	13	4	37	2	1	PRD|ENV|SSS
28/05/2021 01:51	28/05/2021 01:56	0	100	249	1	28/05/2021 01:56	R_33gcfbDDYD9umdu	anonymous	EN	2	2	2	2	2	2	2	4	1	4	1	0	0	0	0	1	0	0	0	0	0	4	4	1	2	2	4	5	1	4	4	1	4	4	6	3	41	1	1	ENV|SSS|PRD
28/05/2021 01:55	28/05/2021 02:01	0	100	367	1	28/05/2021 02:01	R_VRclmXC5LLC1c2d	anonymous	EN	2	2	2	2	2	2	1	5	1	5	1	0	0	0	1	0	0	0	0	0	0	4	4	5	5	2	3	5	5	5	5	1	5	1	6	2	28	2	1	SSS|ENV|PRD
28/05/2021 02:00	28/05/2021 02:01	0	100	27	1	28/05/2021 02:01	R_yVoGJgGNziQYZO1	anonymous	EN	1	1	1	1	1	1
28/05/2021 02:01	28/05/2021 02:03	0	100	135	1	28/05/2021 02:03	R_3EDYMshOjllqnCM	anonymous	EN	2	2	2	2	2	2	4	3	4	4	4	0	0	0	1	0	0	0	0	0	0	5	5	2	4	2	5	5	4	5	5	5	4	5	3	2	21	1	1	SSS|PRD|ENV
28/05/2021 02:04	28/05/2021 02:08	0	100	239	1	28/05/2021 02:08	R_1QsgBrgGndAUfkM	anonymous	EN	2	2	2	2	2	2	3	5	2	5	2	0	0	0	0	0	1	0	0	0	0	5	5	5	5	4	5	5	5	5	3	5	5	5	10	3	23	2	1	PRD|ENV|SSS
28/05/2021 02:08	28/05/2021 02:09	0	100	82	1	28/05/2021 02:09	R_2Pb9evDab2l2eEb	anonymous	EN	2	2	2	2	2	2	2	5	2	3	2	0	0	0	0	0	1	0	0	0	0	5	5	5	5	2	5	5	5	5	5	5	5	5	16	4	40	1	1	ENV|PRD|SSS
28/05/2021 02:07	28/05/2021 02:14	0	100	413	1	28/05/2021 02:14	R_2fGOU8lDkIs6Ffe	anonymous	EN	2	2	2	2	2	2	4	4	5	4	5	0	0	0	0	0	1	0	0	0	0	4	4	4	5	2	4	5	5	5	2	5	4	1	2	3	33	2	1	SSS|PRD|ENV
28/05/2021 02:08	28/05/2021 02:15	0	100	400	1	28/05/2021 02:15	R_3lKPkPIaa9lGcyx	anonymous	EN	2	2	2	2	2	2	4	5	1	4	6	0	0	0	0	0	1	0	0	0	0	4	4	3	3	2	4	5	6	4	5	2	5	6	8	3	32	1	1	PRD|SSS|ENV
28/05/2021 02:16	28/05/2021 02:20	0	100	278	1	28/05/2021 02:20	R_1CazkFJuGTECdpT	anonymous	EN	2	2	2	2	2	2	4	4	4	4	4	0	0	0	0	0	0	0	1	0	0	2	4	3	3	2	3	5	1	5	5	3	2	6	6	3	72	1	1	PRD|ENV|SSS
28/05/2021 02:21	28/05/2021 02:21	0	100	0	1	28/05/2021 02:21	R_2Vmu2UaMm4Dmlnt	anonymous	EN
28/05/2021 02:21	28/05/2021 02:25	0	100	201	1	28/05/2021 02:25	R_2QlYy7Z3t4J37q0	anonymous	EN	2	2	2	2	2	2	2	5	3	5	2	0	0	0	0	1	0	0	0	0	0	4	4	4	4	2	5	5	2	5	4	2	2	1	6	2	50	1	1	SSS|ENV|PRD
28/05/2021 02:23	28/05/2021 02:27	0	100	194	1	28/05/2021 02:27	R_1IiaNN08toJJhyf	anonymous	EN	2	2	2	2	2	2	4	4	3	4	3	0	0	0	0	0	0	1	0	0	0	3	4	4	3	2	2	5	6	4	3	2	3	2	14	4	27	1	1	PRD|SSS|ENV
28/05/2021 02:24	28/05/2021 02:29	0	100	306	1	28/05/2021 02:29	R_3oZOfvkrbAZEnHp	anonymous	EN	2	2	2	2	2	2	4	3	5	4	5	0	0	1	0	0	0	0	0	0	0	4	5	4	4	2	5	5	2	4	5	4	4	5	2	2	38	1	1	PRD|SSS|ENV
28/05/2021 02:27	28/05/2021 02:31	0	100	237	1	28/05/2021 02:31	R_2AEJkXN2K1tl2XY	anonymous	EN	2	2	2	2	2	2	2	4	1	4	2	0	0	0	1	0	0	0	0	0	0	5	5	3	4	2	5	5	4	5	2	5	5	1	6	2	31	2	1	ENV|PRD|SSS
28/05/2021 02:28	28/05/2021 02:31	0	100	183	1	28/05/2021 02:31	R_2qeHmzxtVyilLJx	anonymous	EN	2	2	2	2	2	2	6	2	3	2	6	0	1	0	0	0	0	0	0	0	0	2	4	4	1	2	1	4	1	4	4	1	4	1	3	2	47	2	1	SSS|PRD|ENV
28/05/2021 02:29	28/05/2021 02:32	0	100	156	1	28/05/2021 02:32	R_3k0auRLQbMB0HyK	anonymous	EN	2	2	2	2	2	2	2	4	1	3	1	0	1	0	0	0	0	0	0	0	0	4	4	5	3	2	5	5	2	4	5	6	4	6	2	3	53	1	1	ENV|SSS|PRD
28/05/2021 02:33	28/05/2021 02:37	0	100	219	1	28/05/2021 02:37	R_26eCJyzFFMAUUBW	anonymous	EN	2	2	2	2	2	2	1	5	1	5	1	0	0	0	0	0	1	0	0	0	0	3	4	1	5	2	4	5	1	4	3	1	4	1	9	2	51	2	1	SSS|ENV|PRD
28/05/2021 02:31	28/05/2021 02:37	0	100	325	1	28/05/2021 02:37	R_25FKP5PxctYzDyO	anonymous	EN	2	2	2	2	2	2	1	4	1	4	1	0	0	0	0	0	0	1	0	0	0	5	5	5	5	2	3	5	4	5	4	2	4	1	8	3	74	2	1	SSS|PRD|ENV
28/05/2021 02:36	28/05/2021 02:39	0	100	170	1	28/05/2021 02:39	R_27mqXndwjDifcC9	anonymous	EN	2	2	2	2	2	2	4	3	3	4	5	0	0	0	0	1	0	0	0	0	0	4	2	2	2	2	4	5	3	5	4	3	3	1	6	4	26	2	1	ENV|SSS|PRD
28/05/2021 02:35	28/05/2021 02:40	0	100	301	1	28/05/2021 02:40	R_1E5PAZpvChtoZx2	anonymous	EN	2	2	2	2	2	2	1	2	1	5	1	0	0	0	0	0	1	0	0	0	0	4	5	4	4	2	4	5	3	4	4	5	5	5	12	3	33	2	1	ENV|PRD|SSS
28/05/2021 02:39	28/05/2021 02:40	0	100	98	1	28/05/2021 02:40	R_3NvOAOBk4yLoH5Y	anonymous	EN	2	2	2	2	2	2	3	3	2	3	1	0	0	1	0	0	0	0	0	0	0	5	5	4	4	2	5	5	2	5	5	5	5	4	3	4	28	1	1	PRD|ENV|SSS
28/05/2021 02:38	28/05/2021 02:41	0	100	182	1	28/05/2021 02:41	R_3NyTrXifMrAW0Fk	anonymous	EN	2	2	2	2	2	2	2	3	4	3	4	0	0	0	0	0	1	0	0	0	0	5	5	5	4	2	5	5	4	5	3	4	4	5	7	3	43	1	1	PRD|SSS|ENV
28/05/2021 02:42	28/05/2021 02:46	0	100	236	1	28/05/2021 02:46	R_OPVNSGfSaWA8VhL	anonymous	EN	2	2	2	2	2	2	2	4	2	4	2	0	0	1	0	0	0	0	0	0	0	5	5	4	5	2	4	5	4	5	5	2	1	1	4	2	33	1	1	SSS|PRD|ENV
28/05/2021 02:40	28/05/2021 02:46	0	100	358	1	28/05/2021 02:46	R_2QyR8w4HqyQ8neH	anonymous	EN	2	2	2	2	2	2	5	2	4	1	4	0	0	1	0	0	0	0	0	0	0	4	5	5	3	2	2	5	1	5	5	2	5	1	2	2	42	1	1	PRD|ENV|SSS
28/05/2021 02:48	28/05/2021 02:50	0	100	137	1	28/05/2021 02:50	R_5yWBaEt6ClVInRL	anonymous	EN	2	2	2	2	2	2	6	3	6	3	6	0	0	0	0	0	1	0	0	0	0	5	3	3	4	2	4	5	1	5	3	4	4	4	5	4	30	2	1	SSS|PRD|ENV
28/05/2021 02:50	28/05/2021 02:50	0	100	0	1	28/05/2021 02:50	R_0vnACPTJgbeBHgd	anonymous	EN
28/05/2021 02:50	28/05/2021 02:50	0	100	0	1	28/05/2021 02:50	R_2z5UdAFPjribpiO	anonymous	EN
28/05/2021 02:50	28/05/2021 02:50	0	100	0	1	28/05/2021 02:50	R_1XM5vnERt1HNsGd	anonymous	EN
28/05/2021 02:50	28/05/2021 02:50	8	100	0	1	28/05/2021 02:50	R_wZxCMQlwD1g44oh	anonymous	EN
28/05/2021 02:50	28/05/2021 02:50	0	100	0	1	28/05/2021 02:50	R_31cGNtxAUOW0VO9	anonymous	EN
28/05/2021 02:50	28/05/2021 02:50	8	100	0	1	28/05/2021 02:50	R_9sFLu0bDvVUNCUN	anonymous	EN
28/05/2021 02:50	28/05/2021 02:50	0	100	0	1	28/05/2021 02:50	R_1lzv7Tul4xQT3QL	anonymous	EN
28/05/2021 02:51	28/05/2021 02:54	0	100	204	1	28/05/2021 02:54	R_2s1DONc2BBsGYPn	anonymous	EN	2	2	2	2	2	2	2	5	4	3	3	0	0	0	1	0	0	0	0	0	0	4	5	5	4	2	2	5	1	3	2	1	5	3	3	3	22	1	1	SSS|PRD|ENV
28/05/2021 02:54	28/05/2021 02:56	0	100	96	1	28/05/2021 02:56	R_3e2jEBlU4eC6v8W	anonymous	EN	2	2	2	2	2	2	2	5	2	5	2	0	0	0	0	0	0	1	0	0	0	4	1	2	3	2	2	5	5	5	3	6	5	6	16	3	28	2	1	ENV|PRD|SSS
28/05/2021 02:39	28/05/2021 02:56	0	100	1020	1	28/05/2021 02:56	R_3COeuXr2B3w4NWY	anonymous	EN	2	2	2	2	2	2	4	3	2	2	4	0	0	0	0	1	0	0	0	0	0	4	3	3	4	2	4	4	2	5	4	2	3	2	11	4	43	2	1	SSS|ENV|PRD
28/05/2021 02:54	28/05/2021 02:57	0	100	165	1	28/05/2021 02:57	R_3MMPUZi1KFCZCUP	anonymous	EN	2	2	2	2	2	2	2	5	2	5	2	0	0	0	0	0	0	1	0	0	0	5	5	4	5	2	5	5	4	5	4	5	2	1	16	3	48	2	1	SSS|ENV|PRD
28/05/2021 02:55	28/05/2021 02:57	0	100	148	1	28/05/2021 02:57	R_6JyhRTsLU1OcdJT	anonymous	EN	2	2	2	2	2	2	1	5	1	5	1	0	0	0	0	0	1	0	0	0	0	5	5	4	2	2	4	5	5	5	5	3	2	2	10	2	58	1	1	PRD|SSS|ENV
28/05/2021 02:55	28/05/2021 02:58	0	100	165	1	28/05/2021 02:58	R_bKjhtuGKnt4Yj2F	anonymous	EN	2	2	2	2	2	2	1	4	2	5	1	0	0	0	0	0	0	1	0	0	0	5	5	4	5	2	5	5	2	5	5	1	5	4	10	2	43	2	1	ENV|PRD|SSS
28/05/2021 02:55	28/05/2021 02:59	0	100	283	1	28/05/2021 02:59	R_1qfdQgnvh0rOaAJ	anonymous	EN	2	2	2	2	2	2	1	4	1	5	1	0	0	0	0	0	0	0	1	0	0	5	4	5	5	2	4	5	4	5	5	3	4	4	11	3	46	1	1	PRD|ENV|SSS
28/05/2021 02:58	28/05/2021 03:01	0	100	163	1	28/05/2021 03:01	R_1lbOZ2NEGjZDm52	anonymous	EN	2	2	2	2	2	2	3	4	3	5	2	0	0	1	0	0	0	0	0	0	0	4	4	3	4	2	5	5	5	5	5	4	4	4	5	3	26	1	1	ENV|PRD|SSS
28/05/2021 03:01	28/05/2021 03:03	0	100	153	1	28/05/2021 03:03	R_3hsRtuy2hFHVsc0	anonymous	EN	2	2	2	2	2	2	2	4	2	4	2	0	0	0	0	0	1	0	0	0	0	3	3	4	4	2	3	5	1	5	4	3	2	1	8	3	27	2	1	ENV|SSS|PRD
28/05/2021 03:01	28/05/2021 03:04	0	100	177	1	28/05/2021 03:04	R_3jeenZb8JS6p0bX	anonymous	EN	2	2	2	2	2	2	2	5	2	5	2	0	0	0	1	0	0	0	0	0	0	4	2	4	4	2	2	5	1	5	5	2	4	1	5	3	62	2	1	PRD|ENV|SSS
28/05/2021 03:02	28/05/2021 03:04	0	100	113	1	28/05/2021 03:04	R_1Q4bawlRYVti6Yo	anonymous	EN	2	2	2	2	2	2	5	2	2	3	2	0	0	0	0	0	0	1	0	0	0	5	5	5	5	2	5	5	5	5	5	5	5	5	11	3	45	2	1	ENV|SSS|PRD
28/05/2021 03:03	28/05/2021 03:06	0	100	171	1	28/05/2021 03:06	R_sjtSc79OZcdxrDb	anonymous	EN	2	2	2	2	2	2	5	4	2	3	4	0	0	1	0	0	0	0	0	0	0	4	5	5	5	2	4	5	6	4	5	4	5	2	4	3	35	1	1	ENV|PRD|SSS
28/05/2021 03:02	28/05/2021 03:06	0	100	233	1	28/05/2021 03:06	R_3lrDJuy6VSaLKtA	anonymous	EN	2	2	2	2	2	2	3	4	3	3	3	0	0	0	0	1	0	0	0	0	0	4	3	2	5	2	4	5	2	5	5	2	3	2	5	3	46	2	1	SSS|ENV|PRD
28/05/2021 03:05	28/05/2021 03:07	0	100	126	1	28/05/2021 03:07	R_2rVhNGD4JJm410p	anonymous	EN	2	2	2	2	2	2	2	4	2	4	2	0	0	0	0	0	1	0	0	0	0	4	4	4	4	2	2	2	1	5	4	2	2	2	6	3	26	1	1	ENV|PRD|SSS
28/05/2021 03:05	28/05/2021 03:07	0	100	152	1	28/05/2021 03:07	R_ssV9abHoleDHbnr	anonymous	EN	2	2	2	2	2	2	2	5	1	5	1	0	0	0	0	0	1	0	0	0	0	3	5	2	3	2	3	5	4	1	4	2	5	1	6	2	59	1	1	SSS|ENV|PRD
28/05/2021 03:05	28/05/2021 03:08	0	100	216	1	28/05/2021 03:08	R_3e2Bdaw7L6YUykK	anonymous	EN	2	2	2	2	2	2	4	2	4	2	4	0	0	1	0	0	0	0	0	0	0	3	4	5	3	2	4	5	4	5	3	3	2	6	3	4	53	1	1	SSS|ENV|PRD
28/05/2021 03:07	28/05/2021 03:09	0	100	119	1	28/05/2021 03:09	R_3G0QH5aXyMEgrWy	anonymous	EN	2	2	2	2	2	2	1	5	2	5	1	0	0	0	0	0	0	1	0	0	0	5	4	5	5	2	5	5	5	5	5	4	4	2	16	4	35	2	1	PRD|SSS|ENV
28/05/2021 03:05	28/05/2021 03:10	0	100	269	1	28/05/2021 03:10	R_u9TDzzC0YhmQF4R	anonymous	EN	2	2	2	2	2	2	2	5	2	5	2	0	0	0	0	1	0	0	0	0	0	5	6	5	4	2	4	5	3	5	4	4	3	1	8	3	33	1	1	ENV|PRD|SSS
28/05/2021 03:06	28/05/2021 03:11	0	100	308	1	28/05/2021 03:11	R_AnWmu9NZ8ouf4uR	anonymous	EN	2	2	2	2	2	2	6	2	6	5	2	0	0	0	0	0	1	0	0	0	0	5	5	5	4	2	5	5	5	5	5	5	5	5	8	4	40	2	1	ENV|SSS|PRD
28/05/2021 03:10	28/05/2021 03:11	0	100	98	1	28/05/2021 03:11	R_2EpkXief7zRlTBM	anonymous	EN	1	1	1	1	1	1
28/05/2021 03:09	28/05/2021 03:12	0	100	196	1	28/05/2021 03:12	R_3nHRL9Gmvd89Q9Y	anonymous	EN	2	2	2	2	2	2	3	2	2	3	2	0	0	0	0	1	0	0	0	0	0	4	4	4	5	2	3	5	2	5	4	3	4	3	10	2	44	2	1	SSS|PRD|ENV
28/05/2021 03:10	28/05/2021 03:12	0	100	172	1	28/05/2021 03:12	R_27pw5ui7fLlnfbn	anonymous	EN	2	2	2	2	2	2	3	5	3	5	3	0	0	0	0	0	0	1	0	0	0	5	5	5	5	2	5	5	5	5	5	5	5	5	10	3	52	2	1	ENV|PRD|SSS
28/05/2021 03:12	28/05/2021 03:13	0	100	85	1	28/05/2021 03:13	R_1JLVQquU2uqOYQx	anonymous	EN	2	2	2	2	2	2	1	5	4	4	3	0	0	0	0	0	0	1	0	0	0	5	4	2	1	2	2	5	5	5	5	1	1	1	16	3	33	1	1	ENV|PRD|SSS
28/05/2021 03:10	28/05/2021 03:13	0	100	206	1	28/05/2021 03:13	R_1CJbqH99q0qglVu	anonymous	EN	2	2	2	2	2	2	5	2	2	2	4	0	0	1	0	0	0	0	0	0	0	2	2	2	5	2	4	5	1	3	4	2	2	2	1	2	31	2	1	PRD|SSS|ENV
28/05/2021 03:11	28/05/2021 03:14	0	100	147	1	28/05/2021 03:14	R_2D06Lk3HGcEWL9S	anonymous	EN	2	2	2	2	2	2	2	4	3	4	3	0	0	0	0	0	0	0	1	0	0	4	3	1	2	2	2	2	1	5	3	1	2	1	12	2	33	1	1	ENV|PRD|SSS
28/05/2021 03:13	28/05/2021 03:15	0	100	119	1	28/05/2021 03:15	R_1rlEL0LmmWp1QUE	anonymous	EN	2	2	2	2	2	2	4	3	5	3	5	0	0	0	1	0	0	0	0	0	0	5	4	4	4	2	4	5	5	5	4	5	5	2	1	2	29	2	1	SSS|ENV|PRD
28/05/2021 03:13	28/05/2021 03:17	0	100	239	1	28/05/2021 03:17	R_bCu5Xn8uDKRh7vb	anonymous	EN	2	2	2	2	2	2	2	4	1	4	3	0	0	1	0	0	0	0	0	0	0	5	4	5	2	2	2	5	2	2	4	2	5	2	5	1	27	1	1	PRD|SSS|ENV
28/05/2021 03:14	28/05/2021 03:17	0	100	159	1	28/05/2021 03:17	R_br8dKHSfO6v7Cg1	anonymous	EN	2	2	2	2	2	2	5	2	2	2	5	0	1	0	0	0	0	0	0	0	0	1	5	5	4	2	3	5	5	2	1	1	5	1	1	3	26	2	1	PRD|SSS|ENV
28/05/2021 03:15	28/05/2021 03:18	0	100	149	1	28/05/2021 03:18	R_3freUj1HzNUiEMx	anonymous	EN	2	2	2	2	2	2	1	4	2	5	1	0	0	0	0	0	0	1	0	0	0	4	4	5	5	2	5	5	5	5	5	5	4	4	11	3	24	2	1	SSS|PRD|ENV
28/05/2021 03:18	28/05/2021 03:21	0	100	160	1	28/05/2021 03:21	R_pFMcwJ4yoowYAQF	anonymous	EN	2	2	2	2	2	2	3	4	3	5	4	0	0	0	0	0	0	1	0	0	0	5	4	4	5	2	5	5	1	5	4	5	4	6	6	3	35	1	1	ENV|SSS|PRD
28/05/2021 03:20	28/05/2021 03:23	0	100	156	1	28/05/2021 03:23	R_3eykyfb0OT4ZzjW	anonymous	EN	2	2	2	2	2	2	2	4	1	5	2	0	0	0	0	0	1	0	0	0	0	4	4	3	5	2	4	5	2	5	4	1	3	2	7	2	35	2	1	SSS|PRD|ENV
28/05/2021 03:23	28/05/2021 03:25	0	100	112	1	28/05/2021 03:25	R_2uONHe4x4a7l6V7	anonymous	EN	2	2	2	2	2	2	1	5	2	5	1	0	0	0	0	0	0	0	0	1	0	5	5	5	5	2	5	5	5	5	5	5	5	1	16	4	39	1	1	PRD|SSS|ENV
28/05/2021 03:21	28/05/2021 03:25	0	100	240	1	28/05/2021 03:25	R_4TafyOWltN3Iawp	anonymous	EN	2	2	2	2	2	2	2	4	2	4	3	0	0	1	0	0	0	0	0	0	0	5	5	5	5	2	4	5	5	5	5	4	5	1	3	2	61	2	1	PRD|SSS|ENV
28/05/2021 03:23	28/05/2021 03:25	0	100	151	1	28/05/2021 03:25	R_3qeY8kzLE5K2IxY	anonymous	EN	2	2	2	2	2	2	1	5	2	6	1	0	0	0	0	0	0	1	0	0	0	5	5	5	5	2	5	5	4	5	5	5	5	4	13	4	50	2	1	SSS|ENV|PRD
28/05/2021 03:22	28/05/2021 03:26	0	100	263	1	28/05/2021 03:26	R_2eXuhdoZxGV6r0B	anonymous	EN	2	2	2	2	2	2	2	4	4	4	3	0	0	0	0	0	0	1	0	0	0	5	4	4	5	2	4	5	3	5	2	2	3	3	16	3	23	1	1	ENV|PRD|SSS
28/05/2021 03:25	28/05/2021 03:27	0	100	109	1	28/05/2021 03:27	R_W2UgnkqyuvfmGNb	anonymous	EN	2	2	2	2	2	2	1	5	1	6	1	0	0	0	0	0	1	0	0	0	0	4	4	4	5	2	4	5	2	5	5	4	4	1	9	4	42	1	1	PRD|ENV|SSS
28/05/2021 03:27	28/05/2021 03:27	0	100	21	1	28/05/2021 03:27	R_eQYtePklIwwS7ex	anonymous	EN	1	1	1	1	1	1
28/05/2021 03:28	28/05/2021 03:30	0	100	159	1	28/05/2021 03:30	R_3fxy0k5WZyf0KhT	anonymous	EN	2	2	2	2	2	2	2	4	2	4	2	0	0	0	0	0	0	1	0	0	0	4	4	4	4	2	4	5	4	5	4	4	4	2	9	2	28	2	1	SSS|PRD|ENV
28/05/2021 03:28	28/05/2021 03:31	0	100	143	1	28/05/2021 03:31	R_3OdkprI6ovsmcxI	anonymous	EN	2	2	2	2	2	2	2	4	2	4	3	0	0	0	0	1	0	0	0	0	0	5	2	4	4	2	5	5	2	5	2	4	4	4	11	3	23	2	1	SSS|PRD|ENV
28/05/2021 03:28	28/05/2021 03:31	0	100	140	1	28/05/2021 03:31	R_2BsyvKyijtCmiBx	anonymous	EN	2	2	2	2	2	2	5	2	6	2	5	0	0	0	1	0	0	0	0	0	0	2	2	2	4	2	2	5	1	5	4	2	5	5	5	3	30	2	1	ENV|PRD|SSS
28/05/2021 03:27	28/05/2021 03:31	0	100	208	1	28/05/2021 03:31	R_3PBqqgFG9uQqfvl	anonymous	EN	2	2	2	2	2	2	4	5	4	4	4	0	0	1	0	0	0	0	0	0	0	5	4	3	4	2	2	5	4	6	2	1	5	6	4	2	38	1	1	ENV|PRD|SSS
28/05/2021 03:29	28/05/2021 03:31	0	100	135	1	28/05/2021 03:31	R_21uYslwhe0TE4Yc	anonymous	EN	2	2	2	2	2	2	5	2	5	2	5	0	1	0	0	0	0	0	0	0	0	1	1	1	1	2	1	4	1	2	1	1	5	1	2	2	22	1	1	SSS|PRD|ENV
28/05/2021 03:29	28/05/2021 03:31	0	100	145	1	28/05/2021 03:31	R_1EWpdq6eW6zqEQp	anonymous	EN	2	2	2	2	2	2	4	3	1	4	4	0	0	0	0	0	0	1	0	0	0	5	3	3	5	2	5	5	5	5	4	5	5	5	8	3	43	2	1	ENV|PRD|SSS
28/05/2021 03:29	28/05/2021 03:32	0	100	214	1	28/05/2021 03:32	R_1pEBO1Vz7dmTOml	anonymous	EN	2	2	2	2	2	2	2	5	2	5	3	0	0	0	0	1	0	0	0	0	0	5	5	4	4	2	3	5	5	4	4	2	2	1	8	2	26	1	1	ENV|SSS|PRD
28/05/2021 03:28	28/05/2021 03:32	0	100	255	1	28/05/2021 03:32	R_2Qza4EHNsvq78qC	anonymous	EN	2	2	2	2	2	2	3	5	2	5	2	0	0	0	0	0	1	0	0	0	0	3	3	3	1	2	2	4	1	5	4	6	2	6	15	1	23	1	1	ENV|PRD|SSS
28/05/2021 03:37	28/05/2021 03:40	0	100	171	1	28/05/2021 03:40	R_1k1gLBBaLzDgSEJ	anonymous	EN	2	2	2	2	2	2	3	3	4	4	3	0	0	0	1	0	0	0	0	0	0	4	5	4	5	2	4	5	2	4	4	3	4	4	2	2	26	2	1	ENV|SSS|PRD
28/05/2021 03:36	28/05/2021 03:41	0	100	285	1	28/05/2021 03:41	R_3EGUkjDpvnX9QJ3	anonymous	EN	2	2	2	2	2	2	2	1	4	2	2	0	0	1	0	0	0	0	0	0	0	2	4	5	4	2	3	5	1	4	3	3	4	6	4	2	46	2	1	ENV|SSS|PRD
28/05/2021 03:41	28/05/2021 03:43	0	100	119	1	28/05/2021 03:43	R_2V1uShPuL4BHKZT	anonymous	EN	2	2	2	2	2	2	3	4	4	3	3	0	0	0	0	0	1	0	0	0	0	5	4	4	5	2	5	5	5	5	4	5	4	4	2	3	34	2	1	ENV|SSS|PRD
28/05/2021 03:39	28/05/2021 03:43	0	100	246	1	28/05/2021 03:43	R_1DZLmsVm3PiVlBZ	anonymous	EN	2	2	2	2	2	2	3	5	2	5	2	0	0	0	0	0	0	1	0	0	0	5	4	3	4	2	4	5	2	5	3	2	4	4	9	3	24	2	1	PRD|ENV|SSS
28/05/2021 03:41	28/05/2021 03:45	0	100	247	1	28/05/2021 03:45	R_qVkEHfYazrgCBnr	anonymous	EN	2	2	2	2	2	2	1	4	1	2	1	0	0	0	0	0	1	0	0	0	0	5	4	4	5	2	4	2	1	5	2	5	2	2	9	3	43	2	1	ENV|SSS|PRD
28/05/2021 03:44	28/05/2021 03:46	0	100	136	1	28/05/2021 03:46	R_vDcUKoZmxWd7re9	anonymous	EN	2	2	2	2	2	2	2	4	4	3	4	0	0	0	0	0	1	0	0	0	0	4	4	5	5	2	4	5	4	5	5	2	2	2	12	3	38	2	1	ENV|SSS|PRD
28/05/2021 03:44	28/05/2021 03:47	0	100	199	1	28/05/2021 03:47	R_UFLA5boVzme2n7j	anonymous	EN	2	2	2	2	2	2	2	4	2	4	2	0	0	0	0	1	0	0	0	0	0	5	4	4	5	2	4	5	2	5	5	4	5	4	4	2	22	1	1	SSS|ENV|PRD
28/05/2021 03:45	28/05/2021 03:48	0	100	138	1	28/05/2021 03:48	R_3DwIqLUUQghC0kI	anonymous	EN	2	2	2	2	2	2	4	5	3	5	2	0	0	0	0	0	0	1	0	0	0	4	5	5	1	2	3	5	1	4	5	4	4	3	14	3	29	1	1	PRD|ENV|SSS
28/05/2021 03:45	28/05/2021 03:48	0	100	202	1	28/05/2021 03:48	R_2E4Uy3wt4TGVeXs	anonymous	EN	2	2	2	2	2	2	4	3	5	4	5	0	0	0	0	1	0	0	0	0	0	2	2	2	5	2	2	5	1	2	2	4	2	4	6	2	19	1	1	ENV|SSS|PRD
28/05/2021 03:40	28/05/2021 03:51	0	100	682	1	28/05/2021 03:51	R_1DUbgxrDtrszDQk	anonymous	EN	2	2	2	2	2	2	4	4	2	3	4	0	0	0	1	0	0	0	0	0	0	3	2	4	3	2	4	5	2	2	4	2	3	1	8	3	51	2	1	SSS|ENV|PRD
28/05/2021 03:50	28/05/2021 03:51	0	100	90	1	28/05/2021 03:51	R_3rYQPwFowHvZMmg	anonymous	EN	2	2	2	2	2	2	4	4	4	3	4	0	0	0	0	0	1	0	0	0	0	4	5	4	3	2	4	5	2	5	3	4	3	2	5	3	23	2	1	SSS|PRD|ENV
28/05/2021 03:59	28/05/2021 04:02	0	100	175	1	28/05/2021 04:02	R_262srm9Nqtld2fZ	anonymous	EN	2	2	2	2	2	2	4	3	4	3	4	0	0	0	0	1	0	0	0	0	0	4	4	3	2	2	3	3	5	4	3	3	2	2	2	3	26	1	1	SSS|PRD|ENV
28/05/2021 04:00	28/05/2021 04:03	0	100	182	1	28/05/2021 04:03	R_33foB3g4P1ZB3PS	anonymous	EN	2	2	2	2	2	2	2	5	4	4	2	0	0	0	1	0	0	0	0	0	0	4	4	2	1	2	4	5	1	5	2	5	5	2	4	2	29	2	1	ENV|PRD|SSS
28/05/2021 04:05	28/05/2021 04:07	0	100	103	1	28/05/2021 04:07	R_2ydsD5G340EqtHx	anonymous	EN	2	2	2	2	2	2	2	4	3	4	3	0	0	0	0	0	0	1	0	0	0	5	5	5	5	2	5	5	4	5	5	4	5	4	10	3	29	2	1	SSS|PRD|ENV
28/05/2021 04:04	28/05/2021 04:07	0	100	223	1	28/05/2021 04:07	R_viBzjiSnPyI9ZRL	anonymous	EN	2	2	2	2	2	2	3	4	4	4	4	0	0	0	0	0	1	0	0	0	0	4	4	3	4	2	3	5	2	5	5	5	5	6	11	3	32	2	1	ENV|PRD|SSS
28/05/2021 04:06	28/05/2021 04:08	0	100	128	1	28/05/2021 04:08	R_1q8S7sxKPzqjhH0	anonymous	EN	2	2	2	2	2	2	5	3	4	3	5	0	1	0	0	0	0	0	0	0	0	2	3	5	3	2	1	4	1	5	5	5	1	2	2	2	46	1	1	PRD|SSS|ENV
28/05/2021 04:04	28/05/2021 04:10	0	100	386	1	28/05/2021 04:10	R_1flKWm7BPEdslr8	anonymous	EN	2	2	2	2	2	2	1	6	1	6	2	0	0	0	0	1	0	0	0	0	0	5	5	5	4	2	5	5	5	5	5	1	5	1	8	3	57	2	1	PRD|SSS|ENV
28/05/2021 04:09	28/05/2021 04:11	0	100	93	1	28/05/2021 04:11	R_3z0ijOMlyV0gfo5	anonymous	EN	2	2	2	2	2	2	4	2	4	3	4	0	0	0	0	1	0	0	0	0	0	4	4	4	4	2	5	5	4	5	4	5	4	2	5	3	23	1	1	ENV|PRD|SSS
28/05/2021 04:07	28/05/2021 04:13	0	100	333	1	28/05/2021 04:13	R_2CysY8wVMey7dPi	anonymous	EN	2	2	2	2	2	2	3	2	3	2	3	0	0	0	1	0	0	0	0	0	0	3	3	3	1	2	4	3	1	5	3	2	2	2	5	3	20	1	1	ENV|PRD|SSS
28/05/2021 04:11	28/05/2021 04:13	0	100	115	1	28/05/2021 04:13	R_smUfHw9XjdvMKvD	anonymous	EN	2	2	2	2	2	2	4	4	3	4	2	0	0	0	0	0	1	0	0	0	0	5	4	5	5	2	5	5	5	5	4	4	5	3	9	3	38	2	1	PRD|SSS|ENV
28/05/2021 04:06	28/05/2021 04:13	0	100	427	1	28/05/2021 04:13	R_qJWoGDqIkrJAkMN	anonymous	EN	2	2	2	2	2	2	2	4	3	4	2	0	0	0	0	0	0	1	0	0	0	5	3	3	5	2	5	4	1	5	3	3	3	1	9	2	37	2	1	ENV|SSS|PRD
28/05/2021 04:12	28/05/2021 04:15	0	100	167	1	28/05/2021 04:15	R_2BqvrRmHUfGLFmk	anonymous	EN	2	2	2	2	2	2	2	2	2	2	2	0	0	0	1	0	0	0	0	0	0	1	4	4	5	2	5	5	4	5	2	1	5	1	5	2	50	1	1	SSS|ENV|PRD
28/05/2021 04:10	28/05/2021 04:15	0	100	309	1	28/05/2021 04:15	R_28TGJrrBRhvtAWB	anonymous	EN	2	2	2	2	2	2	3	2	3	4	3	0	0	0	1	0	0	0	0	0	0	5	2	1	5	2	3	5	1	4	4	4	5	3	3	3	28	2	1	PRD|SSS|ENV
28/05/2021 04:10	28/05/2021 04:15	0	100	293	1	28/05/2021 04:15	R_3oGiZY77jjADVGu	anonymous	EN	2	2	2	2	2	2	2	3	1	3	1	0	0	0	1	0	0	0	0	0	0	2	3	2	4	2	1	5	1	3	4	1	3	1	9	2	63	1	1	PRD|ENV|SSS
28/05/2021 04:13	28/05/2021 04:15	0	100	131	1	28/05/2021 04:15	R_5cJTwZYsne1fnep	anonymous	EN	2	2	2	2	2	2	2	4	2	5	2	0	0	0	0	0	0	1	0	0	0	5	5	4	5	2	5	5	2	5	5	2	5	2	4	4	37	1	1	ENV|SSS|PRD
28/05/2021 04:15	28/05/2021 04:17	0	100	131	1	28/05/2021 04:17	R_3QQOykZG5q3VVMh	anonymous	EN	2	2	2	2	2	2	4	4	4	4	3	0	0	0	0	1	0	0	0	0	0	5	5	5	5	2	5	5	5	5	4	5	5	1	6	3	31	1	1	PRD|SSS|ENV
28/05/2021 04:14	28/05/2021 04:17	0	100	219	1	28/05/2021 04:17	R_2xLUnOAWLunAOp0	anonymous	EN	2	2	2	2	2	2	3	1	4	1	4	1	0	0	0	0	0	0	0	0	0	5	5	3	5	2	3	5	3	5	6	5	3	6	1	2	20	1	1	SSS|PRD|ENV
28/05/2021 04:15	28/05/2021 04:20	0	100	265	1	28/05/2021 04:20	R_1Q5A3rm9nbbQM2s	anonymous	EN	2	2	2	2	2	2	2	4	2	3	2	0	0	0	0	0	1	0	0	0	0	5	5	5	4	2	5	5	4	5	4	3	4	3	13	4	43	2	1	PRD|SSS|ENV
28/05/2021 04:14	28/05/2021 04:20	0	100	378	1	28/05/2021 04:20	R_2zJ8N8b83jKSuhW	anonymous	EN	2	2	2	2	2	2	3	4	3	4	3	0	0	0	0	0	1	0	0	0	0	4	4	4	5	2	5	4	5	5	5	5	4	5	9	4	35	2	1	ENV|PRD|SSS
28/05/2021 04:20	28/05/2021 04:21	0	100	111	1	28/05/2021 04:21	R_3ikTZ0mjSkASsqx	anonymous	EN	2	2	2	2	2	2	3	4	1	4	2	0	0	0	0	0	1	0	0	0	0	5	5	4	4	2	5	5	5	4	1	4	5	1	5	3	32	1	1	ENV|SSS|PRD
28/05/2021 04:21	28/05/2021 04:23	0	100	137	1	28/05/2021 04:23	R_3en5aYlm6jDm4H6	anonymous	EN	2	2	2	2	2	2	3	4	1	4	2	0	0	0	0	0	1	0	0	0	0	4	5	5	4	2	2	5	1	5	4	4	5	1	8	4	26	1	1	ENV|SSS|PRD
28/05/2021 04:19	28/05/2021 04:24	0	100	324	1	28/05/2021 04:24	R_bIN4PwCFSpGLXDb	anonymous	EN	2	2	2	2	2	2	1	5	1	4	1	0	0	0	0	0	0	1	0	0	0	5	5	5	4	2	5	5	1	5	5	2	5	1	16	3	34	1	1	ENV|SSS|PRD
28/05/2021 04:23	28/05/2021 04:25	0	100	127	1	28/05/2021 04:25	R_pS2CoN217dRx0zf	anonymous	EN	2	2	2	2	2	2	2	5	2	6	1	0	0	0	0	0	0	1	0	0	0	4	4	4	5	2	3	4	4	5	3	2	2	2	14	2	40	2	1	PRD|ENV|SSS
28/05/2021 04:26	28/05/2021 04:27	0	100	92	1	28/05/2021 04:27	R_1FQjIHihAluwOrS	anonymous	EN	2	2	2	2	2	2	4	4	3	4	4	0	0	1	0	0	0	0	0	0	0	5	5	5	5	2	5	5	5	5	5	2	5	5	1	3	22	2	1	PRD|SSS|ENV
28/05/2021 04:26	28/05/2021 04:28	0	100	163	1	28/05/2021 04:28	R_3kgNXP2LNDw8kGI	anonymous	EN	2	2	2	2	2	2	2	3	2	4	3	0	0	0	0	0	1	0	0	0	0	2	4	4	3	2	2	5	2	5	4	4	2	1	6	2	29	1	1	PRD|ENV|SSS
28/05/2021 04:25	28/05/2021 04:29	0	100	239	1	28/05/2021 04:29	R_3O165X6CiGcwAld	anonymous	EN	2	2	2	2	2	2	4	2	4	2	5	0	0	0	0	1	0	0	0	0	0	4	5	5	5	2	4	5	2	4	5	2	5	1	6	3	62	2	1	ENV|SSS|PRD
28/05/2021 04:27	28/05/2021 04:29	0	100	113	1	28/05/2021 04:29	R_SVJLvWD9U6i5tWV	anonymous	EN	2	2	2	2	2	2	1	6	1	4	1	0	0	0	0	1	0	0	0	0	0	4	4	5	5	2	3	5	1	5	4	3	3	3	9	2	39	1	1	SSS|PRD|ENV
28/05/2021 04:20	28/05/2021 04:30	0	100	554	1	28/05/2021 04:30	R_3ReWNGZcTjhDJpk	anonymous	EN	2	2	2	2	2	2	5	3	5	4	5	0	0	0	0	1	0	0	0	0	0	5	4	5	3	2	3	5	4	3	2	4	3	3	3	3	27	2	1	PRD|SSS|ENV
28/05/2021 04:29	28/05/2021 04:31	0	100	157	1	28/05/2021 04:31	R_3O08nHKvcyhD3Io	anonymous	EN	2	2	2	2	2	2	1	1	1	1	1	0	0	0	0	0	1	0	0	0	0	1	4	4	4	2	3	5	1	4	4	1	1	1	8	3	43	2	1	PRD|ENV|SSS
28/05/2021 04:31	28/05/2021 04:33	0	100	117	1	28/05/2021 04:33	R_2xRf3EMQbmsEF1n	anonymous	EN	2	2	2	2	2	2	1	4	2	4	2	0	0	0	0	0	0	0	1	0	0	4	5	5	3	2	4	5	1	4	3	4	5	5	8	4	25	1	1	SSS|ENV|PRD
28/05/2021 04:30	28/05/2021 04:33	0	100	222	1	28/05/2021 04:33	R_3pg60nPxpPlEOAS	anonymous	EN	2	2	2	2	2	2	1	5	1	5	1	0	0	0	0	0	0	0	1	0	0	4	5	5	5	2	5	5	1	5	5	4	4	4	7	4	35	3	1	PRD|ENV|SSS
28/05/2021 04:33	28/05/2021 04:36	0	100	171	1	28/05/2021 04:36	R_2VeYL4xG8HwXmiL	anonymous	EN	2	2	2	2	2	2	4	2	4	2	5	0	0	0	0	1	0	0	0	0	0	3	5	5	3	2	4	5	2	3	4	3	4	4	5	3	29	1	1	PRD|SSS|ENV
28/05/2021 04:34	28/05/2021 04:37	0	100	145	1	28/05/2021 04:37	R_2TBJLoDheGvhd7F	anonymous	EN	2	2	2	2	2	2	5	4	3	4	4	0	0	1	0	0	0	0	0	0	0	4	4	4	4	2	5	5	3	4	4	4	5	5	4	3	27	2	1	PRD|ENV|SSS
28/05/2021 04:34	28/05/2021 04:37	0	100	210	1	28/05/2021 04:37	R_20Pwh6EeZYVwPpS	anonymous	EN	2	2	2	2	2	2	2	3	3	3	2	0	0	0	0	1	0	0	0	0	0	4	5	4	4	2	4	5	2	4	4	5	4	1	3	3	41	2	1	ENV|PRD|SSS
28/05/2021 04:35	28/05/2021 04:39	0	100	244	1	28/05/2021 04:39	R_1C6HyQsny31Xytb	anonymous	EN	2	2	2	2	2	2	6	1	6	1	6	0	1	0	0	0	0	0	0	0	0	4	4	5	2	2	3	5	1	2	4	6	5	6	5	2	34	1	1	PRD|SSS|ENV
28/05/2021 04:40	28/05/2021 04:40	0	100	0	1	28/05/2021 04:40	R_25TsHiE1SEEhiEu	anonymous	EN
28/05/2021 04:34	28/05/2021 04:42	0	100	515	1	28/05/2021 04:42	R_2EFvwYVPQc85Qpq	anonymous	EN	2	2	2	2	2	2	5	1	3	2	5	0	0	1	0	0	0	0	0	0	0	3	5	4	4	2	5	5	4	4	4	3	5	2	3	3	59	2	1	SSS|ENV|PRD
28/05/2021 04:41	28/05/2021 04:43	0	100	135	1	28/05/2021 04:43	R_yygkoLK2BxfDLbP	anonymous	EN	2	2	2	2	2	2	3	4	3	4	3	0	0	0	0	0	1	0	0	0	0	3	2	2	4	2	3	5	1	2	4	1	4	1	10	3	26	1	1	SSS|ENV|PRD
28/05/2021 04:42	28/05/2021 04:44	0	100	125	1	28/05/2021 04:44	R_3MoCqAacAhrnNhP	anonymous	EN	2	2	2	2	2	2	4	3	1	1	4	0	0	0	0	0	0	1	0	0	0	5	5	5	5	2	4	5	5	5	5	5	5	4	7	2	55	2	1	SSS|ENV|PRD
28/05/2021 04:43	28/05/2021 04:44	0	100	115	1	28/05/2021 04:44	R_1jqyrKeFTlMmMq9	anonymous	EN	2	2	2	2	2	2	4	4	1	3	4	0	0	1	0	0	0	0	0	0	0	4	3	3	4	2	4	5	2	5	3	2	5	1	3	3	24	2	1	PRD|SSS|ENV
28/05/2021 04:44	28/05/2021 04:46	0	100	135	1	28/05/2021 04:46	R_3ENkqAm3ofZvjOS	anonymous	EN	2	2	2	2	2	2	4	1	5	2	5	0	1	0	0	0	0	0	0	0	0	2	5	5	2	2	2	5	4	4	5	5	5	4	2	2	45	1	1	ENV|PRD|SSS
28/05/2021 04:43	28/05/2021 04:46	0	100	168	1	28/05/2021 04:46	R_2dR7aLodY2iPkHN	anonymous	EN	2	2	2	2	2	2	4	1	5	2	6	0	0	0	0	0	1	0	0	0	0	4	5	5	5	2	4	5	5	4	5	2	5	2	15	4	30	1	1	SSS|ENV|PRD
28/05/2021 04:45	28/05/2021 04:47	0	100	85	1	28/05/2021 04:47	R_2iyyNo07GVhJYVH	anonymous	EN	2	2	2	2	2	2	3	4	3	3	1	0	0	0	0	0	0	1	0	0	0	4	5	4	3	2	4	5	5	5	5	5	1	5	8	3	44	1	1	SSS|ENV|PRD
28/05/2021 04:41	28/05/2021 04:47	0	100	359	1	28/05/2021 04:47	R_XZZHg2EouFi43Bf	anonymous	EN	2	2	2	2	2	2	2	4	3	5	3	0	0	0	0	0	0	1	0	0	0	4	5	4	2	2	4	5	2	5	5	2	5	3	9	3	28	2	1	ENV|PRD|SSS
28/05/2021 04:45	28/05/2021 04:47	0	100	130	1	28/05/2021 04:47	R_sn97B4s8Exvx7Y5	anonymous	EN	2	2	2	2	2	2	4	3	5	3	4	0	0	0	0	0	0	1	0	0	0	4	3	4	5	2	5	5	4	5	5	3	5	1	16	3	36	1	1	SSS|ENV|PRD
28/05/2021 04:49	28/05/2021 04:51	0	100	108	1	28/05/2021 04:51	R_2sTEsXlGUwTeoCD	anonymous	EN	2	2	2	2	2	2	4	2	3	3	4	0	0	0	0	1	0	0	0	0	0	4	4	5	4	2	4	5	1	5	4	3	2	1	8	3	34	1	1	PRD|ENV|SSS
28/05/2021 04:49	28/05/2021 04:52	0	100	164	1	28/05/2021 04:52	R_2rdd3HwezKijwTn	anonymous	EN	2	2	2	2	2	2	4	3	4	3	4	0	0	0	0	0	1	0	0	0	0	5	4	4	5	2	4	4	4	5	4	3	3	2	11	3	47	2	1	PRD|ENV|SSS
28/05/2021 04:52	28/05/2021 04:52	0	100	0	1	28/05/2021 04:52	R_10x52bUYg6NQHtf	anonymous	EN
28/05/2021 04:48	28/05/2021 04:52	0	100	253	1	28/05/2021 04:52	R_3JaV6YttDtiwPDE	anonymous	EN	2	2	2	2	2	2	2	4	2	4	2	0	0	0	0	0	0	0	0	1	0	5	2	4	4	2	5	5	5	5	5	4	2	4	7	4	23	2	1	ENV|SSS|PRD
28/05/2021 04:52	28/05/2021 04:55	0	100	187	1	28/05/2021 04:55	R_1JQN2Yv3XexCS2V	anonymous	EN	2	2	2	2	2	2	2	4	2	5	2	0	0	0	0	0	1	0	0	0	0	5	5	5	5	2	5	5	3	5	5	5	2	5	15	4	50	1	1	SSS|ENV|PRD
28/05/2021 04:52	28/05/2021 04:55	0	100	198	1	28/05/2021 04:55	R_DVlxY5S3alnPAnn	anonymous	EN	2	2	2	2	2	2	2	5	2	5	2	0	0	0	1	0	0	0	0	0	0	5	5	5	4	2	5	5	4	5	4	3	5	2	5	1	62	2	1	ENV|SSS|PRD
28/05/2021 04:52	28/05/2021 04:56	0	100	242	1	28/05/2021 04:56	R_2OPWUjGxlEfzJSO	anonymous	EN	2	2	2	2	2	2	4	4	4	5	2	0	0	0	0	0	0	1	0	0	0	5	5	5	3	2	2	5	2	5	6	5	5	5	4	3	25	3	1	SSS|PRD|ENV
28/05/2021 04:53	28/05/2021 04:58	0	100	351	1	28/05/2021 04:58	R_1i9GpYFOchmaPyu	anonymous	EN	2	2	2	2	2	2	2	2	3	4	2	0	0	0	0	0	1	0	0	0	0	4	5	5	4	2	3	5	2	5	4	2	5	1	15	3	57	2	1	SSS|ENV|PRD
28/05/2021 04:54	28/05/2021 04:59	0	100	302	1	28/05/2021 04:59	R_yZLPfKp6zNwEJyx	anonymous	EN	2	2	2	2	2	2	2	4	4	4	4	0	0	0	0	0	0	0	1	0	0	5	5	4	5	2	5	5	4	5	4	5	6	3	13	4	32	1	1	SSS|PRD|ENV
28/05/2021 04:59	28/05/2021 05:01	0	100	113	1	28/05/2021 05:01	R_295R5qL8BKQGjcU	anonymous	EN	2	2	2	2	2	2	2	4	3	5	2	0	0	0	0	0	1	0	0	0	0	3	2	2	5	2	5	3	1	2	5	2	3	1	11	3	28	1	1	ENV|SSS|PRD
28/05/2021 04:58	28/05/2021 05:02	0	100	227	1	28/05/2021 05:02	R_3NVTOD7PWenn2SY	anonymous	EN	2	2	2	2	2	2	2	5	2	5	3	0	0	0	1	0	0	0	0	0	0	5	3	2	3	2	5	5	5	5	4	5	5	6	3	3	27	1	1	PRD|SSS|ENV
28/05/2021 04:59	28/05/2021 05:02	0	100	169	1	28/05/2021 05:02	R_3R8Ivhx0tnxLXFr	anonymous	EN	2	2	2	2	2	2	1	5	1	5	1	0	0	0	0	0	0	1	0	0	0	5	5	5	5	2	5	5	5	5	5	5	5	4	10	4	44	2	1	SSS|ENV|PRD
28/05/2021 05:01	28/05/2021 05:04	0	100	191	1	28/05/2021 05:04	R_3I6wXogMq1OQyUK	anonymous	EN	2	2	2	2	2	2	2	4	4	5	2	0	0	0	0	0	0	1	0	0	0	4	5	4	2	2	2	5	1	4	2	1	3	1	15	4	31	2	1	ENV|SSS|PRD
28/05/2021 05:04	28/05/2021 05:05	0	100	68	1	28/05/2021 05:05	R_30hRdPmaO4u86V4	anonymous	EN	2	2	2	2	2	2	1	6	1	6	1	0	0	0	0	0	0	0	1	0	0	5	5	5	5	2	4	5	4	5	5	5	5	5	7	3	23	1	1	PRD|SSS|ENV
28/05/2021 05:03	28/05/2021 05:06	0	100	166	1	28/05/2021 05:06	R_2V3aIkUQOC1LGxE	anonymous	EN	2	2	2	2	2	2	1	5	2	5	1	0	0	0	0	0	0	0	1	0	0	5	5	4	5	2	5	5	4	5	5	4	5	2	15	4	68	1	1	SSS|PRD|ENV
28/05/2021 05:04	28/05/2021 05:06	0	100	123	1	28/05/2021 05:06	R_x5vF3Uo1K5m7Kpz	anonymous	EN	2	2	2	2	2	2	1	4	3	5	2	0	0	0	0	0	0	1	0	0	0	4	5	5	5	2	2	5	2	5	5	2	4	1	9	4	36	1	1	SSS|ENV|PRD
28/05/2021 05:04	28/05/2021 05:07	0	100	178	1	28/05/2021 05:07	R_3NRkzP3IdODEsLJ	anonymous	EN	2	2	2	2	2	2	4	3	4	3	4	0	0	0	0	1	0	0	0	0	0	4	4	4	5	2	4	5	2	5	4	2	4	2	6	3	26	2	1	ENV|PRD|SSS
28/05/2021 05:03	28/05/2021 05:07	0	100	239	1	28/05/2021 05:07	R_p0pVWICNulmnb0Z	anonymous	EN	2	2	2	2	2	2	6	1	5	1	6	0	1	0	0	0	0	0	0	0	0	2	1	2	4	2	5	5	1	5	4	5	5	1	3	2	27	1	1	ENV|PRD|SSS
28/05/2021 05:04	28/05/2021 05:07	0	100	191	1	28/05/2021 05:07	R_31Yr9V1i1HWIRHQ	anonymous	EN	2	2	2	2	2	2	2	2	2	2	5	0	0	1	0	0	0	0	0	0	0	5	5	1	5	2	5	5	4	5	5	2	5	1	7	3	31	2	1	SSS|ENV|PRD
28/05/2021 05:06	28/05/2021 05:09	0	100	161	1	28/05/2021 05:09	R_1qfXkCIRpbXMmAz	anonymous	EN	2	2	2	2	2	2	1	2	2	2	2	0	0	0	1	0	0	0	0	0	0	4	4	1	6	2	5	5	5	5	5	1	3	1	7	3	27	2	1	PRD|SSS|ENV
28/05/2021 05:05	28/05/2021 05:09	0	100	249	1	28/05/2021 05:09	R_VXcVge9Hggj20Ap	anonymous	EN	2	2	2	2	2	2	2	2	2	3	4	0	0	1	0	0	0	0	0	0	0	4	5	4	3	2	5	5	4	5	5	4	5	3	2	3	24	2	1	SSS|ENV|PRD
28/05/2021 05:04	28/05/2021 05:10	0	100	365	1	28/05/2021 05:10	R_RyQewHMsBic9cZ3	anonymous	EN	2	2	2	2	2	2	3	3	4	2	4	0	0	0	0	1	0	0	0	0	0	5	4	4	5	2	4	2	5	4	2	5	2	1	8	3	48	2	1	ENV|PRD|SSS
28/05/2021 05:06	28/05/2021 05:10	0	100	221	1	28/05/2021 05:10	R_1exTjQUVkwyHDhA	anonymous	EN	2	2	2	2	2	2	4	6	1	6	2	0	0	0	0	0	0	0	1	0	0	4	1	1	5	2	2	5	1	6	3	1	2	5	8	4	41	2	1	PRD|ENV|SSS
28/05/2021 05:08	28/05/2021 05:11	0	100	189	1	28/05/2021 05:11	R_SPJT0ZVr50GEpVv	anonymous	EN	2	2	2	2	2	2	4	3	3	3	4	0	0	0	1	0	0	0	0	0	0	4	4	4	3	2	3	5	2	5	3	2	4	3	3	3	37	2	1	ENV|PRD|SSS
28/05/2021 05:08	28/05/2021 05:12	0	100	271	1	28/05/2021 05:12	R_Xwf6kwzxJuHuWQN	anonymous	EN	2	2	2	2	2	2	4	5	4	5	4	0	0	0	1	0	0	0	0	0	0	2	1	1	2	2	1	1	1	1	1	6	1	2	1	4	29	2	1	SSS|ENV|PRD
28/05/2021 05:10	28/05/2021 05:13	0	100	138	1	28/05/2021 05:13	R_3j3rNwBUpBfafZL	anonymous	EN	2	2	2	2	2	2	2	5	2	5	2	0	0	0	0	0	1	0	0	0	0	4	5	4	5	2	3	5	1	5	4	2	5	1	12	2	29	1	1	PRD|SSS|ENV
28/05/2021 05:11	28/05/2021 05:13	0	100	123	1	28/05/2021 05:13	R_2qDeenjd41OgNXW	anonymous	EN	2	2	2	2	2	2	2	4	2	4	5	0	0	0	0	1	0	0	0	0	0	5	5	5	3	2	5	5	5	5	4	5	5	3	3	3	23	1	1	PRD|SSS|ENV
28/05/2021 05:08	28/05/2021 05:14	0	100	320	1	28/05/2021 05:14	R_sbSTmIdLPXlL1rH	anonymous	EN	2	2	2	2	2	2	5	2	4	2	6	0	1	0	0	0	0	0	0	0	0	5	5	3	4	2	3	5	3	5	5	6	4	3	4	3	28	2	1	SSS|PRD|ENV
28/05/2021 05:11	28/05/2021 05:15	0	100	262	1	28/05/2021 05:15	R_Z4adF4MMP41ZOlH	anonymous	EN	2	2	2	2	2	2	2	4	2	4	2	0	0	0	0	1	0	0	0	0	0	5	4	4	5	2	3	5	3	5	4	4	5	2	7	3	46	1	1	PRD|ENV|SSS
28/05/2021 05:13	28/05/2021 05:16	0	100	193	1	28/05/2021 05:16	R_12PbaOjgGhHuE4R	anonymous	EN	2	2	2	2	2	2	2	4	1	5	2	0	0	0	0	0	0	1	0	0	0	4	4	4	5	2	4	5	5	5	2	1	1	1	16	2	18	2	1	PRD|ENV|SSS
28/05/2021 05:18	28/05/2021 05:20	0	100	94	1	28/05/2021 05:20	R_2rot8ggddzw6VpS	anonymous	EN	2	2	2	2	2	2	2	3	3	3	4	0	0	0	0	0	0	1	0	0	0	2	4	6	5	2	3	4	4	5	4	5	3	1	10	3	24	1	1	ENV|PRD|SSS
28/05/2021 05:16	28/05/2021 05:21	0	100	282	1	28/05/2021 05:21	R_RE5vzwSdSeiuW4x	anonymous	EN	2	2	2	2	2	2	4	2	4	4	5	0	0	0	0	0	0	1	0	0	0	5	5	5	4	2	4	5	4	5	4	4	4	4	16	3	22	2	1	ENV|SSS|PRD
28/05/2021 05:19	28/05/2021 05:22	0	100	166	1	28/05/2021 05:22	R_1K6FpBZUxki3Iso	anonymous	EN	2	2	2	2	2	2	3	3	2	4	2	0	0	0	0	0	1	0	0	0	0	5	5	5	5	2	4	5	4	5	5	4	5	5	14	3	31	3	1	PRD|ENV|SSS
28/05/2021 05:20	28/05/2021 05:24	0	100	286	1	28/05/2021 05:24	R_325daa1hg7rBXKg	anonymous	EN	2	2	2	2	2	2	6	1	4	1	6	0	1	0	0	0	0	0	0	0	0	3	4	3	3	2	3	5	1	4	5	3	5	1	1	1	38	1	1	ENV|SSS|PRD
28/05/2021 05:25	28/05/2021 05:26	0	100	62	1	28/05/2021 05:26	R_1CkBcQrbhMnZvmn	anonymous	EN	2	2	2	2	2	2	2	4	2	4	2	0	0	0	0	1	0	0	0	0	0	4	5	5	4	2	4	5	4	6	5	4	5	5	4	3	40	1	1	PRD|ENV|SSS
28/05/2021 05:23	28/05/2021 05:27	0	100	244	1	28/05/2021 05:27	R_3lLBtnhxUyrCXUs	anonymous	EN	2	2	2	2	2	2	2	4	2	4	2	0	0	0	0	0	1	0	0	0	0	5	5	4	5	2	5	5	4	5	5	4	5	1	9	4	70	2	1	PRD|ENV|SSS
28/05/2021 05:26	28/05/2021 05:28	0	100	67	1	28/05/2021 05:28	R_tSNrhP4eAttR6MN	anonymous	EN	2	2	2	2	2	2	4	4	4	4	3	0	0	0	1	0	0	0	0	0	0	4	4	3	3	2	3	4	4	3	3	3	4	4	4	3	34	1	1	ENV|SSS|PRD
28/05/2021 05:28	28/05/2021 05:30	0	100	148	1	28/05/2021 05:30	R_3RpxXpVHHeAv7rs	anonymous	EN	2	2	2	2	2	2	1	5	4	4	4	0	0	0	0	0	0	0	1	0	0	5	4	3	4	2	2	5	1	4	2	1	2	1	11	3	26	1	1	ENV|PRD|SSS
28/05/2021 05:29	28/05/2021 05:32	0	100	191	1	28/05/2021 05:32	R_1g8aWqCtEnHmk2S	anonymous	EN	2	2	2	2	2	2	4	1	4	1	4	0	1	0	0	0	0	0	0	0	0	3	3	1	4	2	3	4	1	3	4	3	3	2	2	3	44	1	1	ENV|PRD|SSS
28/05/2021 05:26	28/05/2021 05:34	0	100	468	1	28/05/2021 05:34	R_2eRoPXNGgCExcwb	anonymous	EN	2	2	2	2	2	2	1	4	1	6	1	0	0	0	0	0	0	0	1	0	0	5	6	6	6	2	5	6	3	6	6	2	2	1	10	4	38	2	1	SSS|ENV|PRD
28/05/2021 05:25	28/05/2021 05:34	0	100	545	1	28/05/2021 05:34	R_3MfmJnHtuqW7D73	anonymous	EN	2	2	2	2	2	2	1	4	1	5	1	0	0	0	0	0	0	0	1	0	0	5	5	4	4	2	3	5	1	5	5	2	5	2	10	4	51	1	1	SSS|PRD|ENV
28/05/2021 05:33	28/05/2021 05:35	0	100	114	1	28/05/2021 05:35	R_1QGhMwFpvZvnQxt	anonymous	EN	2	2	2	2	2	2	4	3	5	2	4	0	0	1	0	0	0	0	0	0	0	4	3	2	3	2	4	5	1	3	4	2	3	2	6	2	36	2	1	ENV|SSS|PRD
28/05/2021 05:31	28/05/2021 05:35	0	100	243	1	28/05/2021 05:35	R_OwZmFSifc4JuXHX	anonymous	EN	2	2	2	2	2	2	2	4	3	3	3	0	0	0	0	0	0	0	1	0	0	3	4	5	3	2	3	5	3	4	5	3	3	3	4	2	25	1	1	PRD|ENV|SSS
28/05/2021 05:31	28/05/2021 05:37	0	100	355	1	28/05/2021 05:37	R_1KlFMwaeZMQ4ubF	anonymous	EN	2	2	2	2	2	2	5	2	6	2	2	0	0	1	0	0	0	0	0	0	0	2	1	1	1	2	4	5	1	2	5	4	2	1	3	2	38	1	1	SSS|PRD|ENV
28/05/2021 05:34	28/05/2021 05:38	0	100	220	1	28/05/2021 05:38	R_3kGngf2XvGnTpWn	anonymous	EN	2	2	2	2	2	2	4	3	5	1	6	0	0	0	1	0	0	0	0	0	0	5	2	2	2	2	3	5	1	5	4	1	1	1	8	3	31	2	1	PRD|SSS|ENV
28/05/2021 05:38	28/05/2021 05:39	0	100	32	1	28/05/2021 05:39	R_1odwZLty1A4zoRx	anonymous	EN	1	1	1	1	1	1
28/05/2021 05:36	28/05/2021 05:39	0	100	148	1	28/05/2021 05:39	R_6X67pnd7QqlavvP	anonymous	EN	2	2	2	2	2	2	3	4	4	4	3	0	0	1	0	0	0	0	0	0	0	4	5	4	3	2	5	5	2	4	5	4	5	3	6	2	56	1	1	PRD|SSS|ENV
28/05/2021 05:38	28/05/2021 05:40	0	100	128	1	28/05/2021 05:40	R_qDEPT4QOE277Ojn	anonymous	EN	2	2	2	2	2	2	2	5	4	5	4	0	0	0	0	0	0	0	1	0	0	4	4	5	3	2	2	5	1	5	1	2	3	1	16	3	27	1	1	PRD|SSS|ENV
28/05/2021 05:43	28/05/2021 05:45	0	100	124	1	28/05/2021 05:45	R_1mCnwvhuWreIzQF	anonymous	EN	2	2	2	2	2	2	6	1	6	1	6	0	1	0	0	0	0	0	0	0	0	5	1	1	5	2	5	5	1	1	5	1	5	5	5	3	25	1	1	ENV|PRD|SSS
28/05/2021 05:44	28/05/2021 05:47	0	100	165	1	28/05/2021 05:47	R_1EYbduAhZZWMNLA	anonymous	EN	2	2	2	2	2	2	2	3	4	5	4	0	0	0	0	0	1	0	0	0	0	4	5	2	4	2	4	4	1	5	5	4	4	4	7	2	24	2	1	ENV|SSS|PRD
28/05/2021 05:44	28/05/2021 05:47	0	100	188	1	28/05/2021 05:47	R_9GiXzQlKuKKyxXj	anonymous	EN	2	2	2	2	2	2	2	5	3	2	1	0	0	0	0	0	0	1	0	0	0	5	1	1	3	2	4	4	3	4	4	4	2	1	7	3	37	1	1	PRD|ENV|SSS
28/05/2021 05:45	28/05/2021 05:47	0	100	126	1	28/05/2021 05:47	R_1Qs8zk1v3YAlyTd	anonymous	EN	2	2	2	2	2	2	4	2	1	3	1	0	0	0	1	0	0	0	0	0	0	3	4	2	3	2	4	6	1	2	6	5	6	6	6	2	26	2	1	PRD|ENV|SSS
28/05/2021 05:43	28/05/2021 05:48	0	100	243	1	28/05/2021 05:48	R_3J4B3AB01QneIrR	anonymous	EN	2	2	2	2	2	2	3	5	3	5	3	0	0	0	0	0	1	0	0	0	0	5	5	4	4	2	5	5	3	5	5	4	4	2	8	4	56	2	1	PRD|SSS|ENV
28/05/2021 05:47	28/05/2021 05:50	0	100	215	1	28/05/2021 05:50	R_2Wx0vQbQf70gyTC	anonymous	EN	2	2	2	2	2	2	2	4	3	6	2	0	0	0	0	0	0	1	0	0	0	3	2	3	3	2	3	5	1	4	4	3	3	2	11	3	34	1	1	ENV|SSS|PRD
28/05/2021 05:51	28/05/2021 05:52	0	100	32	1	28/05/2021 05:52	R_3GEaZW1FKNVfLoe	anonymous	EN	1	1	1	1	1	1
28/05/2021 05:49	28/05/2021 05:52	0	100	179	1	28/05/2021 05:52	R_1g1LoJEnutxpa6k	anonymous	EN	2	2	2	2	2	2	5	2	5	2	5	0	0	0	0	0	0	1	0	0	0	3	5	4	4	2	3	4	1	5	4	2	2	1	11	2	59	2	1	ENV|SSS|PRD
28/05/2021 05:51	28/05/2021 05:53	0	100	109	1	28/05/2021 05:53	R_1ffjNzML67zCkcW	anonymous	EN	2	2	2	2	2	2	2	5	2	5	2	0	0	0	0	1	0	0	0	0	0	5	4	5	5	2	4	6	5	4	4	1	5	1	6	4	40	1	1	ENV|PRD|SSS
28/05/2021 05:53	28/05/2021 05:56	0	100	179	1	28/05/2021 05:56	R_1QM9XfoNDRwMkWC	anonymous	EN	2	2	2	2	2	2	2	3	2	4	2	0	0	0	0	0	1	0	0	0	0	3	2	1	5	2	2	4	1	2	2	1	4	1	5	2	41	2	1	ENV|SSS|PRD
28/05/2021 05:55	28/05/2021 05:57	0	100	73	1	28/05/2021 05:57	R_sk6770clKz2aUFP	anonymous	EN	1	1	1	1	1	1
28/05/2021 05:55	28/05/2021 05:59	0	100	214	1	28/05/2021 05:59	R_2BrqsBbLwbTvYdl	anonymous	EN	2	2	2	2	2	2	5	2	4	3	4	0	0	0	0	0	1	0	0	0	0	5	4	4	5	2	5	5	1	5	3	1	5	1	9	4	34	2	1	SSS|PRD|ENV
28/05/2021 05:57	28/05/2021 05:59	0	100	128	1	28/05/2021 05:59	R_9ua3vdowrqRW4yB	anonymous	EN	2	2	2	2	2	2	1	5	2	4	1	0	0	0	0	0	1	0	0	0	0	2	4	4	3	2	3	5	1	4	4	2	2	1	16	3	39	1	1	SSS|ENV|PRD
28/05/2021 05:40	28/05/2021 06:00	0	100	1193	1	28/05/2021 06:00	R_DxjG6jiM8B4YzO9	anonymous	EN	2	2	2	2	2	2	2	3	2	4	2	0	0	0	0	1	0	0	0	0	0	4	5	4	5	2	4	5	1	5	4	3	4	3	6	3	34	1	1	SSS|ENV|PRD
28/05/2021 05:57	28/05/2021 06:00	0	100	174	1	28/05/2021 06:00	R_3EcjppNjvmwm0do	anonymous	EN	2	2	2	2	2	2	4	2	4	2	5	0	0	0	0	1	0	0	0	0	0	2	5	1	2	2	2	5	3	5	4	3	4	2	8	3	24	1	1	ENV|PRD|SSS
28/05/2021 05:57	28/05/2021 06:00	0	100	177	1	28/05/2021 06:00	R_1dLCeVfcbTucd9P	anonymous	EN	2	2	2	2	2	2	2	5	1	5	2	0	0	0	0	0	1	0	0	0	0	4	5	5	5	2	2	5	5	5	2	2	5	2	9	3	54	2	1	PRD|SSS|ENV
28/05/2021 05:59	28/05/2021 06:01	0	100	121	1	28/05/2021 06:01	R_Cm4cvHJO5VNY9RD	anonymous	EN	2	2	2	2	2	2	4	3	3	2	3	0	0	1	0	0	0	0	0	0	0	5	4	5	4	2	4	5	3	5	5	4	4	4	4	3	28	2	1	SSS|PRD|ENV
28/05/2021 05:58	28/05/2021 06:01	0	100	178	1	28/05/2021 06:01	R_1pYCFK3AbChBAGE	anonymous	EN	2	2	2	2	2	2	5	3	5	2	5	0	1	0	0	0	0	0	0	0	0	1	1	1	1	2	1	1	1	4	1	1	1	1	3	2	26	1	1	PRD|ENV|SSS
28/05/2021 06:00	28/05/2021 06:03	0	100	151	1	28/05/2021 06:03	R_C3NfIAaPceYWout	anonymous	EN	2	2	2	2	2	2	4	2	3	1	5	0	0	1	0	0	0	0	0	0	0	4	5	2	4	2	4	5	5	5	5	2	5	1	4	3	39	2	1	ENV|SSS|PRD
28/05/2021 06:04	28/05/2021 06:04	0	100	0	1	28/05/2021 06:04	R_3KCabeZH5xJKehz	anonymous	EN
28/05/2021 06:02	28/05/2021 06:04	0	100	132	1	28/05/2021 06:04	R_Re0V18CZ6owTYSB	anonymous	EN	2	2	2	2	2	2	5	2	5	2	5	0	1	0	0	0	0	0	0	0	0	4	4	2	4	2	5	5	3	5	4	5	5	3	6	2	23	1	1	PRD|SSS|ENV
28/05/2021 06:02	28/05/2021 06:05	0	100	133	1	28/05/2021 06:05	R_22WcevCcpkxW3rc	anonymous	EN	2	2	2	2	2	2	5	3	5	3	5	0	0	0	1	0	0	0	0	0	0	5	5	4	3	2	3	5	1	5	3	3	2	3	4	3	29	2	1	ENV|SSS|PRD
28/05/2021 06:03	28/05/2021 06:05	0	100	99	1	28/05/2021 06:05	R_oZgzFxxIepiswKJ	anonymous	EN	2	2	2	2	2	2	1	6	1	6	1	0	0	0	0	1	0	0	0	0	0	5	5	5	5	2	5	5	5	5	5	5	5	5	3	2	27	1	1	SSS|PRD|ENV
28/05/2021 06:03	28/05/2021 06:05	0	100	87	1	28/05/2021 06:05	R_0e94fTSWD271kC5	anonymous	EN	2	2	2	2	2	2	1	1	1	1	1	0	0	0	0	1	0	0	0	0	0	4	5	5	2	2	4	5	1	5	5	3	3	1	5	3	31	1	1	PRD|ENV|SSS
28/05/2021 06:02	28/05/2021 06:05	0	100	172	1	28/05/2021 06:05	R_3fcrkXJmWNIPeIW	anonymous	EN	2	2	2	2	2	2	2	4	3	3	4	0	0	0	0	0	0	1	0	0	0	5	4	5	4	2	4	4	4	5	4	4	2	2	9	4	34	2	1	SSS|PRD|ENV
28/05/2021 06:02	28/05/2021 06:05	0	100	188	1	28/05/2021 06:05	R_tFGR5OBwHnMzuKd	anonymous	EN	2	2	2	2	2	2	2	5	2	4	4	0	0	0	0	0	0	1	0	0	0	5	5	5	5	2	5	4	3	5	3	1	3	1	8	2	28	2	1	ENV|SSS|PRD
28/05/2021 06:04	28/05/2021 06:06	0	100	95	1	28/05/2021 06:06	R_D02hJkkhyAVLChz	anonymous	EN	2	2	2	2	2	2	4	1	4	2	4	0	1	0	0	0	0	0	0	0	0	4	4	4	3	2	4	5	2	5	5	5	4	3	2	3	39	1	1	PRD|SSS|ENV
28/05/2021 06:04	28/05/2021 06:06	0	100	136	1	28/05/2021 06:06	R_BMpzWHjACjWAWop	anonymous	EN	2	2	2	2	2	2	2	5	2	6	2	0	0	0	0	0	0	0	1	0	0	4	4	2	4	2	4	5	5	5	2	2	4	4	16	3	23	2	3	SSS|PRD|ENV
28/05/2021 06:02	28/05/2021 06:07	0	100	268	1	28/05/2021 06:07	R_3JrQ8F0BdBlB44F	anonymous	EN	2	2	2	2	2	2	1	5	1	4	1	0	0	0	0	1	0	0	0	0	0	5	5	5	4	2	5	5	4	5	5	1	5	3	8	2	70	2	1	PRD|SSS|ENV
28/05/2021 06:10	28/05/2021 06:12	0	100	123	1	28/05/2021 06:12	R_2VvvqlaDYFIIevV	anonymous	EN	2	2	2	2	2	2	4	4	5	4	5	0	0	0	0	1	0	0	0	0	0	4	3	3	5	2	3	5	3	5	3	5	4	3	11	2	25	2	1	PRD|SSS|ENV
28/05/2021 06:06	28/05/2021 06:12	0	100	367	1	28/05/2021 06:12	R_3JFzYKEmJtXfGKU	anonymous	EN	2	2	2	2	2	2	2	4	3	4	4	0	0	0	0	0	1	0	0	0	0	4	5	4	5	2	4	5	4	5	5	2	3	4	11	2	43	2	1	PRD|ENV|SSS
28/05/2021 06:10	28/05/2021 06:13	0	100	136	1	28/05/2021 06:13	R_2ZOotqlZhtkFpt8	anonymous	EN	2	2	2	2	2	2	2	4	1	3	2	0	0	0	0	0	1	0	0	0	0	5	2	5	4	2	4	5	5	5	5	2	5	2	6	3	42	2	1	PRD|SSS|ENV
28/05/2021 06:11	28/05/2021 06:14	0	100	206	1	28/05/2021 06:14	R_pu5FoOmPOij2RMt	anonymous	EN	2	2	2	2	2	2	1	3	1	4	1	0	0	1	0	0	0	0	0	0	0	5	5	4	5	2	4	5	4	5	4	4	4	1	5	3	42	2	1	SSS|ENV|PRD
28/05/2021 06:12	28/05/2021 06:17	0	100	265	1	28/05/2021 06:17	R_1OISStOwElYpMW2	anonymous	EN	2	2	2	2	2	2	4	3	3	3	4	0	0	0	1	0	0	0	0	0	0	3	4	1	1	2	2	4	1	5	2	3	3	1	8	3	23	1	1	SSS|ENV|PRD
28/05/2021 06:13	28/05/2021 06:17	0	100	232	1	28/05/2021 06:17	R_1ounIU0LMueDCxE	anonymous	EN	2	2	2	2	2	2	4	4	2	3	4	0	0	0	0	1	0	0	0	0	0	4	4	5	3	2	4	5	2	5	5	4	5	6	3	3	48	1	1	ENV|SSS|PRD
28/05/2021 06:06	28/05/2021 06:18	0	100	688	1	28/05/2021 06:18	R_3gXclO0awgxVg4i	anonymous	EN	2	2	2	2	2	2	5	1	5	1	6	1	0	0	0	0	0	0	0	0	0	4	4	5	4	2	4	5	4	5	3	2	2	2	4	2	29	2	1	SSS|PRD|ENV
28/05/2021 06:15	28/05/2021 06:18	0	100	162	1	28/05/2021 06:18	R_1FS8t4IqNtdzjvG	anonymous	EN	2	2	2	2	2	2	2	5	1	5	1	0	0	1	0	0	0	0	0	0	0	2	3	2	2	2	3	5	1	5	3	2	4	1	5	3	32	1	1	ENV|SSS|PRD
28/05/2021 06:18	28/05/2021 06:18	0	100	0	1	28/05/2021 06:18	R_27Ph5AenLAQGrKo	anonymous	EN
28/05/2021 06:16	28/05/2021 06:19	0	100	173	1	28/05/2021 06:19	R_Wx4GiVF0JglHzI5	anonymous	EN	2	2	2	2	2	2	4	2	4	2	4	0	0	0	0	1	0	0	0	0	0	5	5	4	4	2	5	5	4	4	5	4	5	4	5	3	42	1	1	ENV|PRD|SSS
28/05/2021 06:16	28/05/2021 06:20	0	100	238	1	28/05/2021 06:20	R_eyuzz8nFjRZeS2t	anonymous	EN	2	2	2	2	2	2	4	2	3	2	4	0	1	0	0	0	0	0	0	0	0	5	5	4	5	2	5	5	4	4	5	2	5	1	6	2	35	2	1	PRD|ENV|SSS
28/05/2021 06:13	28/05/2021 06:20	0	100	423	1	28/05/2021 06:20	R_qxOJJCuKZWvrtkd	anonymous	EN	2	2	2	2	2	2	4	3	5	3	5	0	0	1	0	0	0	0	0	0	0	3	3	4	3	2	4	5	2	4	4	4	4	3	9	2	31	1	1	PRD|ENV|SSS
28/05/2021 06:21	28/05/2021 06:21	0	100	0	1	28/05/2021 06:21	R_3dPJ7kezPOGXSci	anonymous	EN
28/05/2021 06:18	28/05/2021 06:22	0	100	240	1	28/05/2021 06:22	R_UiuqHCnAz3xslvb	anonymous	EN	2	2	2	2	2	2	2	5	1	4	2	0	0	0	0	0	0	1	0	0	0	5	5	4	5	2	5	5	2	5	5	5	4	4	4	3	42	2	1	ENV|SSS|PRD
28/05/2021 06:21	28/05/2021 06:23	0	100	78	1	28/05/2021 06:23	R_3hziNEbZ1JtTSd1	anonymous	EN	2	2	2	2	2	2	6	1	6	1	6	0	0	0	0	1	0	0	0	0	0	1	4	4	2	2	3	5	3	4	1	4	1	1	7	3	24	2	1	SSS|ENV|PRD
28/05/2021 06:23	28/05/2021 06:26	0	100	185	1	28/05/2021 06:26	R_WB9NRMUPL0oigNz	anonymous	EN	2	2	2	2	2	2	4	4	3	4	4	0	0	1	0	0	0	0	0	0	0	4	3	4	4	2	4	4	3	5	3	3	2	2	4	2	30	2	1	SSS|PRD|ENV
28/05/2021 06:24	28/05/2021 06:27	0	100	139	1	28/05/2021 06:27	R_2zejoMkX3fKWU93	anonymous	EN	2	2	2	2	2	2	1	5	2	6	1	0	0	0	0	0	0	1	0	0	0	4	4	3	4	2	4	5	4	5	4	2	3	2	4	3	36	1	1	SSS|ENV|PRD
28/05/2021 06:25	28/05/2021 06:27	0	100	106	1	28/05/2021 06:27	R_etybsSPJOWQISch	anonymous	EN	2	2	2	2	2	2	3	3	4	3	4	0	0	0	0	0	0	1	0	0	0	5	5	5	5	2	2	5	5	5	5	5	3	5	9	3	36	2	1	ENV|SSS|PRD
28/05/2021 06:23	28/05/2021 06:29	0	100	329	1	28/05/2021 06:29	R_1DI6uR4rd7eUwqx	anonymous	EN	2	2	2	2	2	2	4	3	1	3	2	0	0	0	1	0	0	0	0	0	0	3	4	6	2	2	3	4	1	5	2	3	4	1	2	3	30	1	1	SSS|ENV|PRD
28/05/2021 06:27	28/05/2021 06:30	0	100	129	1	28/05/2021 06:30	R_1pyXkPLXNf4idk6	anonymous	EN	2	2	2	2	2	2	4	3	4	2	5	0	0	0	0	1	0	0	0	0	0	4	5	4	3	2	5	5	2	5	4	3	4	3	9	3	40	2	1	ENV|SSS|PRD
28/05/2021 06:27	28/05/2021 06:30	0	100	129	1	28/05/2021 06:30	R_VOu5Rbt8aKXP1eN	anonymous	EN	2	2	2	2	2	2	2	4	1	4	2	0	0	0	0	0	0	0	1	0	0	4	3	2	3	2	3	4	1	5	5	5	3	3	9	3	26	1	1	SSS|PRD|ENV
28/05/2021 06:24	28/05/2021 06:31	0	100	429	1	28/05/2021 06:31	R_bCQAs9MZ0QY9UBz	anonymous	EN	2	2	2	2	2	2	2	4	1	4	2	0	0	0	0	0	1	0	0	0	0	3	4	2	5	2	2	5	1	4	2	1	1	1	12	2	46	2	1	ENV|PRD|SSS
28/05/2021 06:33	28/05/2021 06:33	0	100	0	1	28/05/2021 06:33	R_2rAd6Xpd8ulIo6D	anonymous	EN
28/05/2021 06:31	28/05/2021 06:33	0	100	102	1	28/05/2021 06:33	R_3rPwnhLIbHOWl8X	anonymous	EN	2	2	2	2	2	2	1	4	1	4	4	0	0	0	0	0	0	1	0	0	0	5	4	4	3	2	5	5	4	5	5	5	4	4	16	3	33	1	1	SSS|ENV|PRD
28/05/2021 06:32	28/05/2021 06:38	0	100	351	1	28/05/2021 06:38	R_2wMqTf1kflaX0Sy	anonymous	EN	2	2	2	2	2	2	3	3	4	3	4	0	0	1	0	0	0	0	0	0	0	2	4	4	2	2	2	5	1	2	5	2	5	1	1	3	58	1	1	PRD|ENV|SSS
28/05/2021 06:37	28/05/2021 06:39	0	100	110	1	28/05/2021 06:39	R_25RhixuprQhKZwY	anonymous	EN	2	2	2	2	2	2	2	5	6	3	2	0	1	0	0	0	0	0	0	0	0	4	4	6	6	2	4	4	4	6	6	6	3	6	5	2	22	2	1	ENV|SSS|PRD
28/05/2021 06:36	28/05/2021 06:39	0	100	211	1	28/05/2021 06:39	R_3EXrUiLO6AQ0bMP	anonymous	EN	2	2	2	2	2	2	4	4	4	4	3	0	0	0	0	0	1	0	0	0	0	4	4	5	3	2	3	5	4	5	4	3	4	4	13	3	34	2	1	PRD|ENV|SSS
28/05/2021 06:33	28/05/2021 06:40	0	100	401	1	28/05/2021 06:40	R_3egL1QTyfcgHEnB	anonymous	EN	2	2	2	2	2	2	3	4	2	4	3	0	0	0	0	0	0	0	1	0	0	5	5	2	5	2	5	4	5	5	3	4	4	2	1	3	23	2	1	PRD|SSS|ENV
28/05/2021 06:38	28/05/2021 06:40	0	100	143	1	28/05/2021 06:40	R_u9A6jPNrMtjQnrr	anonymous	EN	2	2	2	2	2	2	2	5	2	5	2	0	0	0	0	0	0	1	0	0	0	5	5	5	5	2	5	5	4	5	4	4	4	4	6	3	25	2	1	ENV|PRD|SSS
28/05/2021 06:37	28/05/2021 06:40	0	100	184	1	28/05/2021 06:40	R_daIG8niogUs4PBf	anonymous	EN	2	2	2	2	2	2	3	3	2	3	3	0	0	0	1	0	0	0	0	0	0	4	4	4	4	2	4	4	4	5	4	4	2	2	3	3	26	2	1	ENV|SSS|PRD
28/05/2021 06:39	28/05/2021 06:41	0	100	132	1	28/05/2021 06:41	R_1duUpWN07urMpCs	anonymous	EN	2	2	2	2	2	2	3	5	4	5	2	0	0	0	0	0	0	0	1	0	0	5	5	4	5	2	5	5	3	5	5	4	5	5	8	3	21	1	1	ENV|PRD|SSS
28/05/2021 06:39	28/05/2021 06:42	0	100	186	1	28/05/2021 06:42	R_3HiVWhfEJumbEI4	anonymous	EN	2	2	2	2	2	2	6	2	4	1	6	1	0	0	0	0	0	0	0	0	0	2	2	4	5	2	3	5	4	1	1	6	4	3	2	2	26	2	1	PRD|ENV|SSS
28/05/2021 06:42	28/05/2021 06:42	0	100	0	1	28/05/2021 06:42	R_3EXV2oxpij9zaeE	anonymous	EN
28/05/2021 06:41	28/05/2021 06:43	0	100	156	1	28/05/2021 06:43	R_yEWAiSrcPbqTGmJ	anonymous	EN	2	2	2	2	2	2	5	3	4	2	4	0	0	1	0	0	0	0	0	0	0	3	5	5	5	2	4	4	4	5	5	4	5	3	1	3	43	1	1	PRD|SSS|ENV
28/05/2021 06:44	28/05/2021 06:47	0	100	196	1	28/05/2021 06:47	R_25Myh06bSeTm7Fs	anonymous	EN	2	2	2	2	2	2	1	5	1	5	1	0	0	0	0	0	0	1	0	0	0	4	4	3	3	2	3	4	2	3	2	4	4	2	11	4	37	1	1	ENV|PRD|SSS
28/05/2021 06:45	28/05/2021 06:47	0	100	139	1	28/05/2021 06:47	R_24q3qGnLDOU4ieq	anonymous	EN	2	2	2	2	2	2	3	3	2	4	3	0	0	0	1	0	0	0	0	0	0	5	5	4	4	2	5	5	3	5	4	6	5	6	6	2	28	1	1	SSS|PRD|ENV
28/05/2021 06:45	28/05/2021 06:48	0	100	183	1	28/05/2021 06:48	R_3NJrAWx69W00Cv4	anonymous	EN	2	2	2	2	2	2	1	6	1	6	1	0	0	0	0	0	0	0	1	0	0	1	3	1	1	2	1	6	1	1	1	1	1	1	7	3	40	1	1	PRD|ENV|SSS
28/05/2021 06:47	28/05/2021 06:49	0	100	134	1	28/05/2021 06:49	R_3s5J99xHMI1b7ZO	anonymous	EN	2	2	2	2	2	2	3	4	2	4	3	0	0	1	0	0	0	0	0	0	0	4	4	1	4	2	2	5	1	5	2	5	2	4	2	3	30	1	1	SSS|ENV|PRD
28/05/2021 06:51	28/05/2021 06:51	0	100	0	1	28/05/2021 06:51	R_2S2EJey52VFdsYL	anonymous	EN
28/05/2021 06:50	28/05/2021 06:52	0	100	127	1	28/05/2021 06:52	R_1lcNcLbYiaY5wdJ	anonymous	EN	2	2	2	2	2	2	2	2	3	3	2	0	0	1	0	0	0	0	0	0	0	4	2	4	2	2	3	5	2	2	3	1	2	1	3	2	21	2	1	SSS|ENV|PRD
28/05/2021 06:43	28/05/2021 06:52	0	100	531	1	28/05/2021 06:52	R_tSTQzDZRPT7mQ25	anonymous	EN	2	2	2	2	2	2	2	2	2	2	3	0	0	1	0	0	0	0	0	0	0	4	4	2	3	2	4	5	1	2	2	1	1	2	3	1	22	1	1	PRD|ENV|SSS
28/05/2021 06:51	28/05/2021 06:53	0	100	118	1	28/05/2021 06:53	R_2qaZDbt1dAP9ke0	anonymous	EN	2	2	2	2	2	2	4	4	4	4	4	0	0	0	0	0	1	0	0	0	0	5	5	5	5	2	5	5	5	5	5	2	5	1	6	4	31	2	1	PRD|ENV|SSS
28/05/2021 06:52	28/05/2021 06:53	0	100	69	1	28/05/2021 06:53	R_1ItGLum3HSo54Xd	anonymous	EN	2	2	2	2	2	2	3	5	3	5	3	0	0	0	0	1	0	0	0	0	0	2	2	2	4	2	2	4	2	4	2	4	2	4	6	3	22	1	1	PRD|SSS|ENV
28/05/2021 06:52	28/05/2021 06:53	0	100	106	1	28/05/2021 06:53	R_2zevpLOVRAHQ22g	anonymous	EN	2	2	2	2	2	2	3	4	3	4	3	0	0	0	0	1	0	0	0	0	0	3	4	2	2	2	2	5	1	5	2	2	2	1	11	2	20	1	1	PRD|SSS|ENV
28/05/2021 06:45	28/05/2021 06:54	0	100	534	1	28/05/2021 06:54	R_8tVCMZz12XvLBIt	anonymous	EN	2	2	2	2	2	2	5	5	4	2	5	0	0	0	0	0	1	0	0	0	0	5	4	5	3	2	3	5	2	5	5	5	4	6	3	3	63	2	1	PRD|SSS|ENV
28/05/2021 06:51	28/05/2021 06:54	0	100	201	1	28/05/2021 06:54	R_0v4pfZ3NKZi2wmJ	anonymous	EN	2	2	2	2	2	2	4	4	1	4	2	0	0	1	0	0	0	0	0	0	0	5	4	4	4	2	3	4	6	5	2	4	1	1	10	3	29	1	1	PRD|ENV|SSS
28/05/2021 06:49	28/05/2021 06:55	0	100	322	1	28/05/2021 06:55	R_eX17Q1JFnm5TNiV	anonymous	EN	2	2	2	2	2	2	3	5	5	4	4	0	0	1	0	0	0	0	0	0	0	4	5	4	3	2	4	5	4	5	4	4	5	3	9	3	29	1	1	ENV|SSS|PRD
28/05/2021 06:47	28/05/2021 06:55	0	100	436	1	28/05/2021 06:55	R_2CUsF2aUfdQCZlT	anonymous	EN	2	2	2	2	2	2	2	4	1	4	2	0	0	0	0	1	0	0	0	0	0	4	5	5	5	2	4	5	5	5	5	5	5	5	2	2	22	1	1	ENV|PRD|SSS
28/05/2021 06:52	28/05/2021 06:55	0	100	157	1	28/05/2021 06:55	R_2UXchA7026kibMZ	anonymous	EN	2	2	2	2	2	2	4	3	5	3	5	0	0	0	0	0	1	0	0	0	0	5	4	4	4	2	5	5	3	5	4	3	2	4	13	3	28	2	1	PRD|ENV|SSS
28/05/2021 06:52	28/05/2021 06:55	0	100	173	1	28/05/2021 06:55	R_PFLHianwiwmvrcR	anonymous	EN	2	2	2	2	2	2	2	3	2	3	3	0	0	0	0	1	0	0	0	0	0	4	4	3	2	2	2	5	1	5	4	1	3	6	6	4	40	2	1	PRD|SSS|ENV
28/05/2021 06:50	28/05/2021 06:55	0	100	341	1	28/05/2021 06:55	R_3Rr4BXM6vKJMlnG	anonymous	EN	2	2	2	2	2	2	1	4	1	5	1	0	0	1	0	0	0	0	0	0	0	5	5	5	3	2	3	5	5	6	5	6	2	6	3	3	63	2	1	SSS|PRD|ENV
28/05/2021 06:52	28/05/2021 06:56	0	100	186	1	28/05/2021 06:56	R_2tKcCt8N4FnmZhT	anonymous	EN	2	2	2	2	2	2	3	4	2	2	3	0	0	0	1	0	0	0	0	0	0	5	5	5	5	2	5	5	5	5	5	5	5	6	4	3	51	2	1	SSS|ENV|PRD
28/05/2021 06:47	28/05/2021 06:56	0	100	552	1	28/05/2021 06:56	R_2s1q5WfCTC7Khf7	anonymous	EN	2	2	2	2	2	2	2	5	2	5	2	0	0	0	0	0	0	1	0	0	0	5	4	5	3	2	4	5	4	5	4	2	3	4	1	4	26	2	1	PRD|ENV|SSS
28/05/2021 06:53	28/05/2021 06:57	0	100	186	1	28/05/2021 06:57	R_cuU80JY9FOWgYwx	anonymous	EN	2	2	2	2	2	2	2	4	3	5	3	0	0	0	0	1	0	0	0	0	0	2	5	5	3	2	4	5	3	5	5	4	3	2	2	3	33	2	1	ENV|SSS|PRD
28/05/2021 06:54	28/05/2021 06:57	0	100	176	1	28/05/2021 06:57	R_cBcKucb1MC6Viwh	anonymous	EN	2	2	2	2	2	2	2	5	1	6	1	0	0	1	0	0	0	0	0	0	0	5	4	5	5	2	5	5	4	5	4	5	4	5	3	2	23	2	1	PRD|SSS|ENV
28/05/2021 06:56	28/05/2021 06:58	0	100	126	1	28/05/2021 06:58	R_33kVQX7AATu1EZj	anonymous	EN	2	2	2	2	2	2	2	4	4	4	4	0	0	1	0	0	0	0	0	0	0	4	2	1	4	2	4	5	1	4	3	2	4	4	2	2	21	1	1	ENV|SSS|PRD
28/05/2021 06:55	28/05/2021 06:58	0	100	159	1	28/05/2021 06:58	R_263CIz64U82iFgQ	anonymous	EN	2	2	2	2	2	2	2	5	2	5	2	0	0	0	0	1	0	0	0	0	0	4	5	4	4	2	4	5	1	5	4	5	5	2	7	2	57	2	1	SSS|ENV|PRD
28/05/2021 06:55	28/05/2021 06:58	0	100	182	1	28/05/2021 06:58	R_1f8An2Fs5hQ1gS7	anonymous	EN	2	2	2	2	2	2	6	3	4	2	6	0	0	0	1	0	0	0	0	0	0	5	5	4	3	2	4	5	4	5	4	1	4	1	4	2	38	2	1	PRD|SSS|ENV
28/05/2021 06:54	28/05/2021 06:59	0	100	293	1	28/05/2021 06:59	R_3HpF0Edwi7rOSJJ	anonymous	EN	2	2	2	2	2	2	1	5	3	6	1	0	0	1	0	0	0	0	0	0	0	4	5	1	5	2	3	5	1	3	5	5	5	3	1	2	40	1	1	ENV|PRD|SSS
28/05/2021 06:53	28/05/2021 07:00	0	100	363	1	28/05/2021 07:00	R_1gvIFhPJy4grRjg	anonymous	EN	2	2	2	2	2	2	6	5	6	5	6	0	0	0	0	0	1	0	0	0	0	5	4	5	1	2	1	5	3	2	5	5	4	5	9	4	35	1	1	PRD|SSS|ENV
28/05/2021 07:00	28/05/2021 07:00	0	100	0	1	28/05/2021 07:00	R_3rZGexcBJxyjNjJ	anonymous	EN
28/05/2021 06:58	28/05/2021 07:00	0	100	147	1	28/05/2021 07:00	R_1EYHyobTVKfNMfi	anonymous	EN	2	2	2	2	2	2	1	5	1	5	1	0	0	0	0	0	1	0	0	0	0	5	5	5	4	2	5	5	4	5	3	2	4	1	8	3	32	2	1	PRD|ENV|SSS
28/05/2021 06:59	28/05/2021 07:01	0	100	115	1	28/05/2021 07:01	R_1gLxqVBSoYPwjX2	anonymous	EN	2	2	2	2	2	2	3	2	4	2	5	0	0	1	0	0	0	0	0	0	0	3	3	4	3	2	3	4	1	5	5	1	2	1	14	3	33	2	1	PRD|SSS|ENV
28/05/2021 07:02	28/05/2021 07:03	0	100	83	1	28/05/2021 07:03	R_3CDencVLcouh2O9	anonymous	EN	2	2	2	2	2	2	1	4	1	4	1	0	0	0	0	1	0	0	0	0	0	5	5	2	3	2	5	5	5	5	5	4	4	2	10	3	48	2	1	PRD|ENV|SSS
28/05/2021 07:00	28/05/2021 07:03	0	100	223	1	28/05/2021 07:03	R_1NeUrq6kG7rRHdV	anonymous	EN	2	2	2	2	2	2	4	3	3	3	3	0	0	0	0	0	1	0	0	0	0	3	5	5	2	2	3	5	1	5	5	1	5	5	4	3	47	1	1	ENV|PRD|SSS
28/05/2021 06:57	28/05/2021 07:04	0	100	427	1	28/05/2021 07:04	R_3KrcL6muv50M3D0	anonymous	EN	2	2	2	2	2	2	1	6	1	6	1	0	0	0	0	0	1	0	0	0	0	5	5	5	5	2	3	5	5	5	5	5	5	5	13	4	38	1	1	PRD|ENV|SSS
28/05/2021 07:04	28/05/2021 07:04	0	100	0	1	28/05/2021 07:04	R_xEFmDLvxOnOowPn	anonymous	EN
28/05/2021 07:02	28/05/2021 07:06	0	100	246	1	28/05/2021 07:06	R_3wxSMHQy3X8YFQR	anonymous	EN	2	2	2	2	2	2	2	4	2	4	4	0	0	0	0	1	0	0	0	0	0	2	4	4	2	2	1	5	1	1	1	1	2	1	3	2	30	3	1	PRD|SSS|ENV
28/05/2021 07:05	28/05/2021 07:07	0	100	102	1	28/05/2021 07:07	R_2q2AgvNtscpWy8N	anonymous	EN	2	2	2	2	2	2	2	4	2	3	2	0	0	0	0	1	0	0	0	0	0	4	4	2	3	2	2	5	1	5	3	1	2	1	8	2	29	1	1	ENV|SSS|PRD
28/05/2021 07:08	28/05/2021 07:08	0	100	0	1	28/05/2021 07:08	R_3EfAARKqhfxBHhc	anonymous	EN
28/05/2021 07:04	28/05/2021 07:09	0	100	265	1	28/05/2021 07:09	R_3HM7WdoZI8w7rgv	anonymous	EN	2	2	2	2	2	2	2	5	2	5	2	0	0	0	1	0	0	0	0	0	0	4	3	4	4	2	4	4	1	4	4	1	3	2	10	2	36	2	1	ENV|PRD|SSS
28/05/2021 07:11	28/05/2021 07:13	0	100	108	1	28/05/2021 07:13	R_3oGv5uOEpw9P3GO	anonymous	EN	2	2	2	2	2	2	1	3	2	4	2	0	1	0	0	0	0	0	0	0	0	5	5	5	5	2	5	5	3	5	5	5	5	1	2	3	27	1	1	PRD|ENV|SSS
28/05/2021 07:12	28/05/2021 07:14	0	100	115	1	28/05/2021 07:14	R_2OSC8t4DnSXCzb1	anonymous	EN	2	2	2	2	2	2	2	2	2	2	2	0	0	1	0	0	0	0	0	0	0	2	2	2	5	2	2	5	2	5	5	1	5	1	2	2	20	1	1	PRD|ENV|SSS
28/05/2021 07:12	28/05/2021 07:14	0	100	141	1	28/05/2021 07:14	R_9SpdNjLMpsTI52h	anonymous	EN	2	2	2	2	2	2	3	3	2	3	2	0	0	0	0	1	0	0	0	0	0	2	4	1	4	2	4	5	1	2	4	4	4	5	5	3	28	2	1	ENV|PRD|SSS
28/05/2021 07:15	28/05/2021 07:15	0	100	0	1	28/05/2021 07:15	R_8fix8nPFJ3iA9sB	anonymous	EN
28/05/2021 07:15	28/05/2021 07:15	0	100	0	1	28/05/2021 07:15	R_3CPFNMEJdLUrIHh	anonymous	EN
28/05/2021 07:11	28/05/2021 07:16	0	100	256	1	28/05/2021 07:16	R_2a9UtOgmlUGHqUP	anonymous	EN	2	2	2	2	2	2	5	4	5	4	5	0	0	0	0	0	1	0	0	0	0	4	2	4	2	2	5	4	5	4	4	4	2	2	8	4	33	1	1	SSS|PRD|ENV
28/05/2021 07:12	28/05/2021 07:16	0	100	219	1	28/05/2021 07:16	R_3k0yvu3PEUeMsTO	anonymous	EN	2	2	2	2	2	2	3	3	2	3	4	0	0	1	0	0	0	0	0	0	0	4	5	5	2	2	5	5	1	5	4	1	2	1	4	2	36	2	1	ENV|PRD|SSS
28/05/2021 07:11	28/05/2021 07:18	0	100	395	1	28/05/2021 07:18	R_2Qfan02kRWVKvAl	anonymous	EN	2	2	2	2	2	2	2	4	1	5	1	0	0	0	0	0	0	1	0	0	0	4	5	2	3	2	5	5	5	5	5	2	5	2	5	3	48	2	1	ENV|SSS|PRD
28/05/2021 07:16	28/05/2021 07:18	0	100	127	1	28/05/2021 07:18	R_dinNZXNO4Tn51VT	anonymous	EN	2	2	2	2	2	2	4	2	3	3	3	0	0	0	1	0	0	0	0	0	0	4	4	4	5	2	4	5	3	5	4	3	4	2	4	3	41	2	1	ENV|SSS|PRD
28/05/2021 07:18	28/05/2021 07:18	0	100	0	1	28/05/2021 07:18	R_2aDZ0DAoSWF1x8A	anonymous	EN
28/05/2021 07:18	28/05/2021 07:18	0	100	0	1	28/05/2021 07:18	R_eu62zqB3XfCZYzL	anonymous	EN
28/05/2021 07:19	28/05/2021 07:19	0	100	17	1	28/05/2021 07:19	R_1qZXGg20WFlGBcF	anonymous	EN	1	1	1	1	1	1
28/05/2021 07:17	28/05/2021 07:19	0	100	158	1	28/05/2021 07:19	R_21Fl8ZdxjW2Zmip	anonymous	EN	2	2	2	2	2	2	2	5	2	5	2	0	0	0	0	0	0	0	1	0	0	5	5	4	4	2	5	5	6	5	4	4	2	6	5	3	34	2	1	SSS|ENV|PRD
28/05/2021 07:15	28/05/2021 07:19	0	100	251	1	28/05/2021 07:19	R_3mmehcOeLNfosSB	anonymous	EN	2	2	2	2	2	2	4	4	3	4	3	0	0	0	0	0	0	0	0	1	0	4	4	4	4	2	4	5	4	4	4	4	4	5	2	4	32	2	1	PRD|SSS|ENV
28/05/2021 07:16	28/05/2021 07:20	0	100	239	1	28/05/2021 07:20	R_3KIucPjespePH68	anonymous	EN	2	2	2	2	2	2	3	3	5	3	4	0	0	0	1	0	0	0	0	0	0	1	4	3	4	2	3	5	3	5	3	3	3	1	4	2	48	2	1	SSS|ENV|PRD
28/05/2021 07:15	28/05/2021 07:20	0	100	324	1	28/05/2021 07:20	R_1C7tthwFgl5xrWb	anonymous	EN	2	2	2	2	2	2	3	4	3	4	3	0	0	0	0	1	0	0	0	0	0	4	4	4	4	2	3	5	2	4	2	2	2	2	9	4	29	2	1	SSS|PRD|ENV
28/05/2021 07:19	28/05/2021 07:20	0	100	90	1	28/05/2021 07:20	R_1QyhjxtmWYEaxpH	anonymous	EN	2	2	2	2	2	2	4	6	4	6	4	0	0	0	0	0	1	0	0	0	0	5	5	5	5	2	5	5	5	5	5	5	5	4	11	4	26	1	1	PRD|ENV|SSS
28/05/2021 07:19	28/05/2021 07:21	0	100	130	1	28/05/2021 07:21	R_dj4PZVGnW0HDQtz	anonymous	EN	2	2	2	2	2	2	2	2	2	3	3	0	0	0	0	0	1	0	0	0	0	3	3	3	3	2	3	4	3	4	3	4	4	2	6	3	37	1	1	SSS|PRD|ENV
28/05/2021 07:15	28/05/2021 07:21	0	100	359	1	28/05/2021 07:21	R_2chmwoXi9rjn5F6	anonymous	EN	2	2	2	2	2	2	2	4	2	4	2	0	0	0	0	0	1	0	0	0	0	5	5	4	4	2	4	5	5	5	4	2	5	3	7	4	40	1	1	SSS|PRD|ENV
28/05/2021 07:17	28/05/2021 07:24	0	100	416	1	28/05/2021 07:24	R_2S77RnYuKX9e7HD	anonymous	EN	2	2	2	2	2	2	5	2	1	2	5	0	0	0	1	0	0	0	0	0	0	5	5	5	5	2	5	5	5	5	5	1	5	3	4	3	60	1	1	SSS|PRD|ENV
28/05/2021 07:18	28/05/2021 07:24	0	100	345	1	28/05/2021 07:24	R_33vBv1Wzc0q7oP9	anonymous	EN	2	2	2	2	2	2	2	3	2	3	2	0	0	1	0	0	0	0	0	0	0	4	4	2	2	2	2	5	4	5	2	1	4	1	4	2	42	2	1	PRD|SSS|ENV
28/05/2021 07:22	28/05/2021 07:24	0	100	164	1	28/05/2021 07:24	R_3O6sjowUDRF2d88	anonymous	EN	2	2	2	2	2	2	1	4	1	4	2	0	0	0	0	0	0	1	0	0	0	3	5	5	4	2	4	5	5	5	3	5	4	3	5	4	29	2	1	ENV|SSS|PRD
28/05/2021 07:22	28/05/2021 07:24	0	100	155	1	28/05/2021 07:24	R_3k0RR1UIkJT8BwO	anonymous	EN	2	2	2	2	2	2	3	3	6	4	3	0	0	0	0	1	0	0	0	0	0	5	5	5	5	2	5	5	5	5	3	2	1	4	12	2	19	2	1	SSS|ENV|PRD
28/05/2021 07:20	28/05/2021 07:25	0	100	315	1	28/05/2021 07:25	R_2qyfPAg2XJXiIV5	anonymous	EN	2	2	2	2	2	2	2	5	2	4	3	0	0	0	1	0	0	0	0	0	0	4	5	2	4	2	4	5	1	5	4	5	4	6	10	2	26	1	1	SSS|ENV|PRD
28/05/2021 07:23	28/05/2021 07:25	0	100	119	1	28/05/2021 07:25	R_2fk6JxLIGWQNTfR	anonymous	EN	2	2	2	2	2	2	2	2	4	3	3	0	0	0	1	0	0	0	0	0	0	4	4	4	2	2	3	5	1	5	5	4	2	3	3	2	23	3	1	ENV|PRD|SSS
28/05/2021 07:19	28/05/2021 07:25	0	100	378	1	28/05/2021 07:25	R_22K6YVHTvBaa1Tq	anonymous	EN	2	2	2	2	2	2	5	6	3	5	2	0	0	0	0	0	1	0	0	0	0	5	5	4	4	2	4	5	5	4	5	2	5	2	8	3	32	2	1	SSS|ENV|PRD
28/05/2021 07:25	28/05/2021 07:27	0	100	160	1	28/05/2021 07:27	R_3dK8wxMDARwskds	anonymous	EN	2	2	2	2	2	2	2	5	2	5	2	0	0	0	0	1	0	0	0	0	0	4	5	5	5	2	3	5	5	5	5	2	5	4	13	3	28	1	1	SSS|ENV|PRD
28/05/2021 07:27	28/05/2021 07:28	0	100	45	1	28/05/2021 07:28	R_d0t8JIKTpWlRxUR	anonymous	EN	1	1	1	1	1	1
28/05/2021 07:23	28/05/2021 07:29	0	100	357	1	28/05/2021 07:29	R_3rSAVSBGUSlTBXu	anonymous	EN	2	2	2	2	2	2	4	5	4	5	4	0	0	0	1	0	0	0	0	0	0	5	4	2	5	2	5	2	1	1	5	1	5	1	9	3	32	2	1	ENV|PRD|SSS
28/05/2021 07:25	28/05/2021 07:30	0	100	331	1	28/05/2021 07:30	R_1Lj9eAsVv3ezamY	anonymous	EN	2	2	2	2	2	2	2	4	2	4	3	0	0	0	0	0	0	1	0	0	0	4	5	4	3	2	4	3	4	3	4	3	4	5	2	4	37	1	1	PRD|ENV|SSS
28/05/2021 07:27	28/05/2021 07:31	0	100	199	1	28/05/2021 07:31	R_3QQohuRlXceDvuE	anonymous	EN	2	2	2	2	2	2	4	3	2	2	2	0	0	0	1	0	0	0	0	0	0	5	5	5	3	2	5	5	5	5	5	2	2	2	5	3	48	2	1	PRD|ENV|SSS
28/05/2021 07:29	28/05/2021 07:31	0	100	110	1	28/05/2021 07:31	R_3dQzQUO6c2korhX	anonymous	EN	2	2	2	2	2	2	3	5	6	4	4	0	0	0	0	0	1	0	0	0	0	5	4	4	4	2	5	5	3	5	4	2	5	1	11	3	37	1	1	SSS|ENV|PRD
28/05/2021 07:28	28/05/2021 07:31	0	100	209	1	28/05/2021 07:31	R_3iDY1WarbYDYjr0	anonymous	EN	2	2	2	2	2	2	5	2	4	2	6	0	0	1	0	0	0	0	0	0	0	5	4	2	4	2	5	5	2	5	4	4	2	1	2	3	52	1	1	ENV|SSS|PRD
28/05/2021 07:32	28/05/2021 07:32	0	100	0	1	28/05/2021 07:32	R_27Prefk6zCoS8qA	anonymous	EN
28/05/2021 07:30	28/05/2021 07:33	0	100	200	1	28/05/2021 07:33	R_1IBo1BGmS9fFBtW	anonymous	EN	2	2	2	2	2	2	4	3	2	2	2	0	0	0	0	0	0	0	0	1	0	4	4	3	4	2	4	3	4	3	4	3	3	3	2	4	37	1	1	PRD|SSS|ENV
28/05/2021 07:33	28/05/2021 07:35	0	100	141	1	28/05/2021 07:35	R_3g5TIe1DWR6FREi	anonymous	EN	2	2	2	2	2	2	2	6	3	5	2	0	0	0	0	1	0	0	0	0	0	4	5	4	2	2	4	5	1	3	1	3	2	1	5	3	27	2	1	ENV|SSS|PRD
28/05/2021 07:35	28/05/2021 07:36	0	100	110	1	28/05/2021 07:36	R_1LHdJkxJaASwj0s	anonymous	EN	2	2	2	2	2	2	1	1	1	1	1	1	0	0	0	0	0	0	0	0	0	5	2	5	5	2	5	2	2	5	5	6	2	1	1	2	29	2	1	PRD|ENV|SSS
28/05/2021 07:35	28/05/2021 07:37	0	100	132	1	28/05/2021 07:37	R_24uV2Qg6Xlzofgn	anonymous	EN	2	2	2	2	2	2	4	3	4	3	2	0	0	1	0	0	0	0	0	0	0	4	4	4	2	2	4	5	3	3	2	3	3	2	7	4	33	1	1	PRD|SSS|ENV
28/05/2021 07:35	28/05/2021 07:37	0	100	106	1	28/05/2021 07:37	R_vDq7bPdhrCrgt1f	anonymous	EN	2	2	2	2	2	2	5	1	4	1	6	0	1	0	0	0	0	0	0	0	0	4	1	5	4	2	3	5	5	5	4	5	5	3	1	3	35	1	1	PRD|SSS|ENV
28/05/2021 07:37	28/05/2021 07:38	0	100	28	1	28/05/2021 07:38	R_O1JK2EocroPry7v	anonymous	EN	1	1	1	1	1	1
28/05/2021 07:35	28/05/2021 07:38	0	100	192	1	28/05/2021 07:38	R_eh4fNqQtjJfKnVD	anonymous	EN	2	2	2	2	2	2	5	3	5	2	5	0	0	1	0	0	0	0	0	0	0	4	5	5	5	2	3	5	3	5	3	2	3	1	5	3	24	1	1	PRD|ENV|SSS
28/05/2021 07:31	28/05/2021 07:39	0	100	472	1	28/05/2021 07:39	R_yqNscrVnyZRqGVr	anonymous	EN	2	2	2	2	2	2	2	4	2	4	1	0	0	0	0	0	1	0	0	0	0	5	5	5	4	2	5	5	4	5	5	2	2	6	5	2	56	2	1	PRD|ENV|SSS
28/05/2021 07:36	28/05/2021 07:39	0	100	182	1	28/05/2021 07:39	R_qKjgofaALG6FjDr	anonymous	EN	2	2	2	2	2	2	4	4	4	4	3	0	0	0	0	0	0	0	0	1	0	4	4	5	5	2	4	4	5	5	4	4	4	5	16	4	45	1	1	ENV|SSS|PRD
28/05/2021 07:23	28/05/2021 07:41	0	100	1073	1	28/05/2021 07:41	R_WfIuqfnsu3dMbsd	anonymous	EN	2	2	2	2	2	2	4	4	3	4	3	0	0	0	0	0	0	0	1	0	0	5	5	5	5	2	4	5	5	5	5	4	4	4	9	4	41	1	1	SSS|ENV|PRD
28/05/2021 07:36	28/05/2021 07:42	0	100	356	1	28/05/2021 07:42	R_2VR9cY4GD4ymXiu	anonymous	EN	2	2	2	2	2	2	4	4	4	4	4	0	1	0	0	0	0	0	0	0	0	5	5	2	3	2	4	5	3	5	5	5	5	1	4	3	54	1	1	ENV|PRD|SSS
28/05/2021 07:40	28/05/2021 07:42	0	100	130	1	28/05/2021 07:42	R_1BT1kbh4Es58L0B	anonymous	EN	2	2	2	2	2	2	4	3	3	3	4	0	0	0	1	0	0	0	0	0	0	5	5	5	4	2	5	4	4	5	4	2	2	2	9	2	38	2	1	ENV|PRD|SSS
28/05/2021 07:29	28/05/2021 07:42	0	100	801	1	28/05/2021 07:42	R_b72uCZhOmw0O45X	anonymous	EN	2	2	2	2	2	2	1	6	1	6	1	0	0	0	0	0	0	1	0	0	0	5	5	3	2	2	4	5	1	5	5	2	3	1	8	4	33	1	1	ENV|PRD|SSS
28/05/2021 07:40	28/05/2021 07:42	0	100	144	1	28/05/2021 07:42	R_2RPvI1cA8pfY3Bj	anonymous	EN	2	2	2	2	2	2	4	2	3	3	5	0	0	0	1	0	0	0	0	0	0	4	3	3	2	2	3	4	1	4	2	2	2	2	7	2	33	1	1	SSS|ENV|PRD
28/05/2021 07:39	28/05/2021 07:43	0	100	182	1	28/05/2021 07:43	R_3pch4S6bUhbhYOn	anonymous	EN	2	2	2	2	2	2	2	4	1	5	2	0	0	0	0	0	0	1	0	0	0	4	3	3	6	2	2	5	1	5	4	4	4	3	10	3	31	1	1	ENV|PRD|SSS
28/05/2021 07:43	28/05/2021 07:43	0	100	0	1	28/05/2021 07:43	R_1jjkkOWWdO4OKLz	anonymous	EN
28/05/2021 07:40	28/05/2021 07:43	0	100	221	1	28/05/2021 07:43	R_2PbUCTjllhBLE2n	anonymous	EN	2	2	2	2	2	2	4	3	4	2	6	0	0	1	0	0	0	0	0	0	0	2	1	1	1	2	1	1	1	1	1	1	1	1	13	2	19	1	1	ENV|SSS|PRD
28/05/2021 07:37	28/05/2021 07:43	0	100	374	1	28/05/2021 07:43	R_7855KqL8eaUBjDr	anonymous	EN	2	2	2	2	2	2	2	3	1	2	2	0	0	0	0	0	1	0	0	0	0	5	5	5	5	2	4	5	3	5	5	4	5	4	9	3	33	1	1	ENV|PRD|SSS
28/05/2021 07:45	28/05/2021 07:45	0	100	0	1	28/05/2021 07:45	R_3hzhNCM7JFSzIPb	anonymous	EN
28/05/2021 07:42	28/05/2021 07:45	0	100	188	1	28/05/2021 07:45	R_vqWT7x3QvLZ64sp	anonymous	EN	2	2	2	2	2	2	1	5	1	6	1	0	0	0	0	0	1	0	0	0	0	5	5	5	5	2	5	5	1	5	4	1	4	1	4	2	58	2	1	PRD|ENV|SSS
28/05/2021 07:45	28/05/2021 07:45	8	100	0	1	28/05/2021 07:45	R_O7DHkdwRwoqqbRv	anonymous	EN
28/05/2021 07:43	28/05/2021 07:46	0	100	197	1	28/05/2021 07:46	R_rpzUrU5LrP2qLiF	anonymous	EN	2	2	2	2	2	2	3	4	5	3	4	0	0	0	0	0	0	1	0	0	0	5	2	4	2	2	4	5	5	5	5	5	5	5	16	3	22	2	1	ENV|SSS|PRD
28/05/2021 07:45	28/05/2021 07:47	0	100	121	1	28/05/2021 07:47	R_28RNqtaVz4J6s6k	anonymous	EN	2	2	2	2	2	2	5	5	6	6	5	0	0	0	0	1	0	0	0	0	0	5	5	5	5	2	5	5	5	5	5	5	5	3	5	4	40	1	1	SSS|PRD|ENV
28/05/2021 07:46	28/05/2021 07:48	0	100	96	1	28/05/2021 07:48	R_2zJbvBDcXXvz7vn	anonymous	EN	1	1	1	1	1	1
28/05/2021 07:46	28/05/2021 07:49	0	100	144	1	28/05/2021 07:49	R_6PXzLtJqmM3uIFj	anonymous	EN	2	2	2	2	2	2	2	5	2	4	2	0	0	0	0	0	0	0	1	0	0	5	5	5	3	2	4	4	3	5	5	3	4	2	16	4	54	1	1	SSS|PRD|ENV
28/05/2021 07:43	28/05/2021 07:49	0	100	358	1	28/05/2021 07:49	R_2zjynxS1tuTF2Hh	anonymous	EN	2	2	2	2	2	2	3	4	2	5	3	0	0	0	0	0	1	0	0	0	0	4	5	3	4	2	4	5	3	5	5	2	4	1	8	4	35	1	1	PRD|SSS|ENV
28/05/2021 07:45	28/05/2021 07:50	0	100	299	1	28/05/2021 07:50	R_PtkvWnFDMVQHX0Z	anonymous	EN	2	2	2	2	2	2	6	6	1	4	4	0	0	0	0	0	0	0	1	0	0	5	4	4	5	2	4	5	5	4	5	4	4	4	2	3	39	2	1	ENV|PRD|SSS
28/05/2021 07:47	28/05/2021 07:50	0	100	205	1	28/05/2021 07:50	R_3HoSak9SDrOOIo9	anonymous	EN	2	2	2	2	2	2	2	5	1	5	2	0	0	0	0	0	0	1	0	0	0	5	5	4	5	2	4	5	5	5	5	4	3	2	14	4	51	2	1	PRD|ENV|SSS
28/05/2021 07:48	28/05/2021 07:51	8	100	131	1	28/05/2021 07:51	R_Q4x9qtAiK8ukBl7	anonymous	EN	1	1	1	1	1	1
28/05/2021 07:47	28/05/2021 07:52	0	100	308	1	28/05/2021 07:52	R_10HJtiqIXTNu6LV	anonymous	EN	2	2	2	2	2	2	1	1	1	1	1	0	0	0	1	0	0	0	0	0	0	5	5	4	4	2	4	5	2	5	5	3	3	1	8	3	46	2	1	PRD|ENV|SSS
28/05/2021 07:42	28/05/2021 07:53	0	100	672	1	28/05/2021 07:53	R_6nDw82mWJuL1zDb	anonymous	EN	2	2	2	2	2	2	2	4	2	5	2	0	0	0	0	0	0	0	1	0	0	5	3	5	5	2	4	5	5	5	4	4	4	4	9	4	50	1	1	ENV|PRD|SSS
28/05/2021 07:57	28/05/2021 07:57	0	100	0	1	28/05/2021 07:57	R_2ZOktdrsLAUcZOy	anonymous	EN
28/05/2021 07:41	28/05/2021 07:58	0	100	1015	1	28/05/2021 07:58	R_1gu3OhyOp8kZXHf	anonymous	EN	2	2	2	2	2	2	5	5	6	4	5	0	0	0	0	0	1	0	0	0	0	5	5	4	5	2	4	5	4	5	5	4	5	5	9	4	28	1	1	SSS|ENV|PRD
28/05/2021 08:11	28/05/2021 08:22	0	100	635	1	28/05/2021 08:22	R_2OJzJRtETIqdUHq	anonymous	EN	2	2	2	2	2	2	1	6	1	6	1	0	0	0	0	0	1	0	0	0	0	5	5	5	5	2	5	5	1	5	5	5	5	5	10	4	38	1	1	ENV|PRD|SSS
28/05/2021 04:33	28/05/2021 04:34	0	15	26	0	28/05/2021 08:34	R_2PAwYePssJslMU4	anonymous	EN
28/05/2021 07:18	28/05/2021 07:23	0	31	273	0	28/05/2021 08:48	R_RXoypWg8swhFiCJ	anonymous	EN	2	2	2	2	2	2																																		SSS|PRD|ENV
28/05/2021 06:36	28/05/2021 06:37	0	31	35	0	28/05/2021 08:48	R_1cTcEeHMRYlyV0p	anonymous	EN	2	2	2	2	2	2																																		SSS|PRD|ENV
28/05/2021 07:00	28/05/2021 07:02	0	46	139	0	28/05/2021 08:48	R_3Mm1owcIwvBCOEZ	anonymous	EN	2	2	2	2	2	2	2	5	2	5	2											5	4	2	4	2	5	2	5	5	5	3	2	2						ENV|PRD|SSS
28/05/2021 13:19	28/05/2021 13:22	0	100	151	1	28/05/2021 13:22	R_1EbPWO20r7Gp4xD	anonymous	EN	2	2	2	2	2	2	2	3	1	4	1	0	0	0	0	0	0	1	0	0	0	5	4	4	4	2	4	5	3	5	5	4	5	1	16	4	41	1	1	PRD|SSS|ENV
28/05/2021 13:20	28/05/2021 13:22	0	100	81	1	28/05/2021 13:22	R_11bjkEtlyDD3Htd	anonymous	EN	2	2	2	2	2	2	2	4	2	4	2	0	0	0	0	0	1	0	0	0	0	4	5	5	4	2	4	5	4	5	5	2	4	2	11	3	36	1	1	ENV|SSS|PRD
28/05/2021 13:20	28/05/2021 13:22	0	100	107	1	28/05/2021 13:22	R_1l4DRSgj9xKpSoW	anonymous	EN	2	2	2	2	2	2	5	4	4	5	4	0	0	0	0	0	0	1	0	0	0	3	3	3	3	2	3	5	1	5	2	2	2	2	11	4	23	1	1	PRD|SSS|ENV
28/05/2021 13:21	28/05/2021 13:22	0	100	52	1	28/05/2021 13:22	R_UyjlgwygFiSQjPb	anonymous	EN	2	2	2	2	2	2	3	4	3	4	3	0	0	0	0	0	1	0	0	0	0	3	3	3	3	2	3	3	3	3	3	3	3	3	6	3	28	2	1	ENV|PRD|SSS
28/05/2021 13:20	28/05/2021 13:22	0	100	156	1	28/05/2021 13:22	R_3fJlQRkg05ALGPK	anonymous	EN	2	2	2	2	2	2	1	5	1	6	1	0	0	0	0	0	0	0	1	0	0	4	5	3	2	2	3	3	5	5	2	5	2	1	6	4	56	2	1	PRD|SSS|ENV
28/05/2021 13:22	28/05/2021 13:23	0	100	18	1	28/05/2021 13:23	R_3gLY11VmzS7V9Ud	anonymous	EN	1	1	1	1	1	1
28/05/2021 13:20	28/05/2021 13:23	0	100	138	1	28/05/2021 13:23	R_21jFO5YSR511OpA	anonymous	EN	2	2	2	2	2	2	1	6	1	6	1	0	0	0	0	1	0	0	0	0	0	4	5	3	3	2	5	5	1	5	4	3	5	1	5	2	40	1	1	PRD|ENV|SSS
28/05/2021 13:21	28/05/2021 13:23	0	100	100	1	28/05/2021 13:23	R_2Yc9CUwrauBGmLs	anonymous	EN	2	2	2	2	2	2	4	3	4	3	2	0	0	0	0	0	1	0	0	0	0	5	5	3	4	2	4	5	6	5	4	5	5	3	10	4	35	1	1	PRD|ENV|SSS
28/05/2021 13:21	28/05/2021 13:23	0	100	123	1	28/05/2021 13:23	R_3fvjVWcUuFI4yHA	anonymous	EN	2	2	2	2	2	2	2	2	2	3	3	0	0	0	0	0	1	0	0	0	0	5	4	5	4	2	4	5	2	5	4	4	5	1	6	4	37	1	1	ENV|SSS|PRD
28/05/2021 13:23	28/05/2021 13:23	0	100	0	1	28/05/2021 13:23	R_DNn2cr7jCVh1cKR	anonymous	EN
28/05/2021 13:21	28/05/2021 13:24	0	100	173	1	28/05/2021 13:24	R_zYFxEDZBWC5J6Kd	anonymous	EN	2	2	2	2	2	2	4	4	4	4	5	0	0	0	0	0	0	1	0	0	0	5	5	4	3	2	3	5	4	4	5	1	1	1	10	2	41	1	1	SSS|ENV|PRD
28/05/2021 13:20	28/05/2021 13:24	0	100	228	1	28/05/2021 13:24	R_2afYl0BRk4cZRZf	anonymous	EN	2	2	2	2	2	2	1	6	1	2	1	1	0	0	0	0	0	0	0	0	0	1	4	4	1	2	3	5	1	6	4	1	5	5	1	2	30	2	1	PRD|ENV|SSS
28/05/2021 13:21	28/05/2021 13:24	0	100	165	1	28/05/2021 13:24	R_1Cf50YI5buAhXRI	anonymous	EN	2	2	2	2	2	2	2	4	2	6	2	0	0	0	0	0	0	1	0	0	0	5	5	5	5	2	5	5	5	5	5	5	5	5	9	4	43	1	1	PRD|ENV|SSS
28/05/2021 13:21	28/05/2021 13:24	0	100	130	1	28/05/2021 13:24	R_2EmfpCGGk8HwV9a	anonymous	EN	2	2	2	2	2	2	1	5	1	6	1	0	0	0	0	0	0	0	0	1	0	5	5	4	5	2	5	5	4	5	5	4	5	2	16	4	55	1	1	PRD|ENV|SSS
28/05/2021 13:21	28/05/2021 13:24	0	100	172	1	28/05/2021 13:24	R_2qa60letM1MHF9r	anonymous	EN	2	2	2	2	2	2	1	1	1	3	1	0	0	0	0	0	1	0	0	0	0	5	5	5	5	2	5	5	5	5	5	3	5	6	9	3	45	2	1	PRD|SSS|ENV
28/05/2021 13:22	28/05/2021 13:24	0	100	136	1	28/05/2021 13:24	R_vwOaG5WL1ZLBoK5	anonymous	EN	2	2	2	2	2	2	2	5	1	5	1	0	0	0	0	0	1	0	0	0	0	4	5	4	2	2	5	5	5	5	5	5	5	1	8	3	63	1	1	PRD|SSS|ENV
28/05/2021 13:21	28/05/2021 13:24	0	100	149	1	28/05/2021 13:24	R_AN93Imtw6i59Out	anonymous	EN	2	2	2	2	2	2	4	3	4	5	4	0	0	0	0	0	0	1	0	0	0	4	4	5	4	2	4	5	4	5	2	4	4	2	16	4	27	2	1	SSS|PRD|ENV
28/05/2021 13:21	28/05/2021 13:24	0	100	175	1	28/05/2021 13:24	R_1mFwWGbc5EDpqlI	anonymous	EN	2	2	2	2	2	2	5	4	4	5	6	0	0	0	0	0	0	1	0	0	0	5	4	5	4	2	6	4	5	5	4	2	3	4	9	3	34	1	1	SSS|ENV|PRD
28/05/2021 13:20	28/05/2021 13:24	0	100	248	1	28/05/2021 13:24	R_3NBNhaiQD2BOnda	anonymous	EN	2	2	2	2	2	2	1	4	1	4	1	0	0	0	0	1	0	0	0	0	0	5	4	5	5	2	5	5	1	5	5	1	5	1	6	3	73	1	1	SSS|ENV|PRD
28/05/2021 13:21	28/05/2021 13:24	0	100	217	1	28/05/2021 13:24	R_1mCUKwA83ANimUA	anonymous	EN	2	2	2	2	2	2	2	5	3	5	2	0	0	0	0	0	1	0	0	0	0	5	5	4	4	2	4	5	4	5	4	2	5	2	6	4	38	1	1	SSS|PRD|ENV
28/05/2021 13:21	28/05/2021 13:24	0	100	200	1	28/05/2021 13:24	R_3kKXtReYRwCPk0p	anonymous	EN	2	2	2	2	2	2	2	4	2	4	3	0	0	0	0	1	0	0	0	0	0	4	5	4	4	2	5	5	5	5	5	3	4	2	11	2	33	1	1	ENV|PRD|SSS
28/05/2021 13:20	28/05/2021 13:24	0	100	263	1	28/05/2021 13:24	R_1NEu754o8eh0arA	anonymous	EN	2	2	2	2	2	2	4	3	4	3	4	0	0	1	0	0	0	0	0	0	0	5	5	5	4	2	3	5	5	5	4	3	4	3	4	3	35	1	1	ENV|SSS|PRD
28/05/2021 13:22	28/05/2021 13:24	0	100	161	1	28/05/2021 13:24	R_3Ma1F3lxvyqDdbH	anonymous	EN	2	2	2	2	2	2	3	4	3	4	3	0	0	0	0	0	1	0	0	0	0	5	5	4	4	2	4	5	5	5	5	5	5	3	13	3	52	2	1	ENV|SSS|PRD
28/05/2021 13:22	28/05/2021 13:25	0	100	136	1	28/05/2021 13:25	R_3MaRuURy4i6IK8h	anonymous	EN	2	2	2	2	2	2	1	5	1	5	1	0	0	0	0	0	1	0	0	0	0	5	5	5	5	2	5	5	4	4	4	4	5	2	6	3	48	2	1	PRD|SSS|ENV
28/05/2021 13:21	28/05/2021 13:25	0	100	220	1	28/05/2021 13:25	R_31HqqM0hpGjtijh	anonymous	EN	2	2	2	2	2	2	4	3	5	3	4	0	0	0	0	1	0	0	0	0	0	4	4	3	3	2	4	5	4	4	5	3	2	1	13	3	34	1	1	PRD|ENV|SSS
28/05/2021 13:23	28/05/2021 13:25	0	100	90	1	28/05/2021 13:25	R_3mD2MC7gNLEu0z7	anonymous	EN	2	2	2	2	2	2	2	1	1	3	2	0	0	0	0	0	0	0	1	0	0	4	2	2	3	2	4	3	2	5	4	4	4	2	16	4	31	1	1	ENV|PRD|SSS
28/05/2021 13:23	28/05/2021 13:25	0	100	148	1	28/05/2021 13:25	R_2P5VWoFUcj4vusU	anonymous	EN	2	2	2	2	2	2	4	3	3	4	4	0	0	0	0	0	1	0	0	0	0	3	4	4	4	2	5	5	5	5	5	4	4	5	5	3	38	1	1	SSS|ENV|PRD
28/05/2021 13:23	28/05/2021 13:25	0	100	135	1	28/05/2021 13:25	R_3JFsFrqIMGfMM7p	anonymous	EN	2	2	2	2	2	2	2	4	2	5	2	0	0	0	0	0	1	0	0	0	0	2	2	2	4	2	2	5	1	2	2	2	4	1	7	3	30	1	1	PRD|ENV|SSS
28/05/2021 13:23	28/05/2021 13:25	0	100	120	1	28/05/2021 13:25	R_3D7qoIpFJX8lHRq	anonymous	EN	2	2	2	2	2	2	2	5	2	4	2	0	0	0	0	0	1	0	0	0	0	5	5	5	5	2	5	5	5	5	5	4	5	4	9	3	37	1	2	SSS|PRD|ENV
28/05/2021 13:21	28/05/2021 13:25	0	100	254	1	28/05/2021 13:25	R_2YVzOt6r2IOy59a	anonymous	EN	2	2	2	2	2	2	2	2	1	3	4	0	0	0	0	1	0	0	0	0	0	3	4	5	3	2	4	5	1	1	3	2	5	1	7	3	28	2	1	SSS|ENV|PRD
28/05/2021 13:22	28/05/2021 13:26	0	100	240	1	28/05/2021 13:26	R_rdPown3xLRd7uMx	anonymous	EN	1	1	1	1	1	1
28/05/2021 13:24	28/05/2021 13:26	0	100	142	1	28/05/2021 13:26	R_2EavF38LxWmIlN9	anonymous	EN	2	2	2	2	2	2	2	5	2	5	2	0	0	0	0	0	0	0	1	0	0	5	5	5	5	2	4	5	2	5	5	5	3	3	13	3	57	1	1	PRD|SSS|ENV
28/05/2021 13:22	28/05/2021 13:26	0	100	245	1	28/05/2021 13:26	R_3qOGLc9isf6DhW2	anonymous	EN	2	2	2	2	2	2	1	4	1	4	1	0	0	0	0	0	1	0	0	0	0	5	5	5	3	2	5	5	3	5	5	4	5	2	16	3	30	1	1	SSS|ENV|PRD
28/05/2021 13:25	28/05/2021 13:26	0	100	77	1	28/05/2021 13:26	R_3MPvjNA1e2TSEOR	anonymous	EN	2	2	2	2	2	2	1	3	1	3	2	0	0	0	0	0	0	0	1	0	0	4	4	3	5	2	3	5	1	5	4	3	3	2	16	3	38	1	1	SSS|ENV|PRD
28/05/2021 13:22	28/05/2021 13:26	0	100	250	1	28/05/2021 13:26	R_tGsf8meGkkqtRXr	anonymous	EN	2	2	2	2	2	2	4	3	3	2	3	0	0	0	0	0	1	0	0	0	0	5	5	4	5	2	4	4	3	5	5	3	4	2	7	3	48	2	1	ENV|PRD|SSS
28/05/2021 13:23	28/05/2021 13:26	0	100	193	1	28/05/2021 13:26	R_2sbdFJdhL7uyJYK	anonymous	EN	2	2	2	2	2	2	1	2	1	1	1	0	0	0	0	1	0	0	0	0	0	4	5	5	3	2	5	5	1	5	4	2	5	6	2	2	30	1	1	PRD|ENV|SSS
28/05/2021 13:24	28/05/2021 13:26	0	100	145	1	28/05/2021 13:26	R_2ONjfvuulVR3LLR	anonymous	EN	2	2	2	2	2	2	5	3	4	3	4	0	0	0	0	1	0	0	0	0	0	4	5	3	3	2	3	5	3	5	3	4	5	1	4	3	42	2	1	ENV|PRD|SSS
28/05/2021 13:25	28/05/2021 13:26	0	100	94	1	28/05/2021 13:26	R_2uytlMksHiS6OF3	anonymous	EN	2	2	2	2	2	2	2	3	2	2	2	0	0	0	0	1	0	0	0	0	0	5	5	3	5	2	5	5	3	5	4	4	5	2	9	2	36	2	1	SSS|ENV|PRD
28/05/2021 13:24	28/05/2021 13:26	0	100	119	1	28/05/2021 13:26	R_1H1CWzXvKn0tFIT	anonymous	EN	2	2	2	2	2	2	4	4	4	3	4	0	0	1	0	0	0	0	0	0	0	4	4	3	4	2	3	5	4	3	5	3	4	2	4	3	38	1	1	PRD|ENV|SSS
28/05/2021 13:21	28/05/2021 13:26	0	100	325	1	28/05/2021 13:26	R_3Gva8M7OW8WXalJ	anonymous	EN	2	2	2	2	2	2	6	1	6	1	6	0	1	0	0	0	0	0	0	0	0	4	5	5	5	2	4	5	4	5	5	3	5	5	5	4	34	1	1	ENV|SSS|PRD
28/05/2021 13:22	28/05/2021 13:27	0	100	265	1	28/05/2021 13:27	R_3MsooXkOth8tAo6	anonymous	EN	2	2	2	2	2	2	2	2	1	1	4	0	0	0	0	0	0	1	0	0	0	4	5	5	2	2	3	5	4	5	4	5	5	2	4	4	59	1	1	ENV|PRD|SSS
28/05/2021 13:25	28/05/2021 13:27	0	100	137	1	28/05/2021 13:27	R_ZsCK4RnUi0oGhqN	anonymous	EN	2	2	2	2	2	2	2	4	3	4	2	0	0	0	0	0	1	0	0	0	0	4	4	3	3	2	3	4	3	5	4	3	3	3	9	3	31	1	1	ENV|PRD|SSS
28/05/2021 13:22	28/05/2021 13:27	0	100	280	1	28/05/2021 13:27	R_9n6f35nRLgwd4iJ	anonymous	EN	2	2	2	2	2	2	6	1	6	1	6	0	1	0	0	0	0	0	0	0	0	2	5	6	5	2	4	5	2	2	5	5	5	5	2	2	61	1	1	PRD|ENV|SSS
28/05/2021 13:24	28/05/2021 13:27	0	100	186	1	28/05/2021 13:27	R_1kGsUOCyTGvSmGB	anonymous	EN	2	2	2	2	2	2	3	3	3	3	4	0	0	0	1	0	0	0	0	0	0	4	5	5	5	2	5	5	3	5	5	4	5	4	16	4	34	1	1	PRD|SSS|ENV
28/05/2021 13:21	28/05/2021 13:27	0	100	404	1	28/05/2021 13:27	R_1K9kMEtlAIYxvPB	anonymous	EN	2	2	2	2	2	2	2	5	2	5	2	0	0	0	0	0	0	0	1	0	0	5	5	5	5	2	5	5	5	5	5	5	5	5	2	4	31	1	1	PRD|ENV|SSS
28/05/2021 13:23	28/05/2021 13:27	0	100	269	1	28/05/2021 13:27	R_2ZCAaQvKZhGsHrF	anonymous	EN	2	2	2	2	2	2	1	5	1	4	1	0	0	0	0	0	1	0	0	0	0	5	5	5	3	2	5	5	1	5	5	3	5	1	13	3	30	1	1	ENV|SSS|PRD
28/05/2021 13:23	28/05/2021 13:27	0	100	261	1	28/05/2021 13:27	R_1isAsj47PT8TfIY	anonymous	EN	2	2	2	2	2	2	4	3	1	2	4	0	0	0	1	0	0	0	0	0	0	5	5	5	5	2	4	5	2	5	5	5	5	5	5	2	26	2	1	PRD|ENV|SSS
28/05/2021 13:24	28/05/2021 13:28	0	100	206	1	28/05/2021 13:28	R_2xxXLKoGoc1MjLu	anonymous	EN	2	2	2	2	2	2	2	4	2	5	1	0	0	0	0	0	0	1	0	0	0	4	5	5	2	2	4	5	1	5	4	2	4	2	4	4	43	2	1	PRD|ENV|SSS
28/05/2021 13:24	28/05/2021 13:28	0	100	227	1	28/05/2021 13:28	R_9WGMycHJpdBYXF7	anonymous	EN	2	2	2	2	2	2	1	5	2	4	5	0	0	0	0	0	1	0	0	0	0	4	5	5	5	2	4	5	4	5	5	2	5	2	11	3	37	1	1	PRD|ENV|SSS
28/05/2021 13:26	28/05/2021 13:28	0	100	125	1	28/05/2021 13:28	R_3dFegprCzkeeuny	anonymous	EN	2	2	2	2	2	2	3	4	5	5	5	0	0	0	0	0	0	0	1	0	0	4	4	5	5	2	4	5	5	5	3	2	2	2	11	3	34	2	1	ENV|SSS|PRD
28/05/2021 13:25	28/05/2021 13:28	0	100	196	1	28/05/2021 13:28	R_2do0R6tqXGBCkaB	anonymous	EN	2	2	2	2	2	2	2	2	2	2	1	0	1	0	0	0	0	0	0	0	0	3	5	5	2	2	3	5	3	5	4	4	3	6	3	3	60	2	1	SSS|ENV|PRD
28/05/2021 13:25	28/05/2021 13:28	0	100	195	1	28/05/2021 13:28	R_z0utST9qnuGyQRX	anonymous	EN	2	2	2	2	2	2	3	2	3	3	2	0	0	0	0	1	0	0	0	0	0	4	5	5	5	2	4	5	5	4	5	4	5	4	5	2	32	2	1	ENV|PRD|SSS
28/05/2021 13:27	28/05/2021 13:28	0	100	91	1	28/05/2021 13:28	R_3Lhv4iVTFOpjEIZ	anonymous	EN	2	2	2	2	2	2	5	4	4	3	4	0	0	0	0	0	1	0	0	0	0	5	5	5	4	2	3	5	4	4	4	3	3	2	16	4	37	2	1	PRD|SSS|ENV
28/05/2021 13:25	28/05/2021 13:28	0	100	197	1	28/05/2021 13:28	R_CjNG1vF3dLdQWyZ	anonymous	EN	2	2	2	2	2	2	1	3	1	3	1	0	0	0	1	0	0	0	0	0	0	4	5	5	4	4	4	5	5	5	5	5	5	5	1	3	40	2	1	ENV|PRD|SSS
28/05/2021 13:25	28/05/2021 13:28	0	100	213	1	28/05/2021 13:28	R_9FVhCczJLjhtBjX	anonymous	EN	2	2	2	2	2	2	4	2	5	2	2	0	0	1	0	0	0	0	0	0	0	5	4	2	5	2	5	4	3	5	5	4	4	1	4	2	34	1	1	ENV|PRD|SSS
28/05/2021 13:26	28/05/2021 13:28	0	100	114	1	28/05/2021 13:28	R_1fmjNeXYKdNH3UR	anonymous	EN	2	2	2	2	2	2	2	5	2	6	2	0	0	0	0	0	0	1	0	0	0	5	5	5	5	2	5	5	5	5	5	5	3	5	16	3	48	2	1	PRD|ENV|SSS
28/05/2021 13:20	28/05/2021 13:28	0	100	469	1	28/05/2021 13:28	R_Ce3xuwm4uaTM44V	anonymous	EN	2	2	2	2	2	2	2	5	2	2	2	0	0	0	0	0	0	1	0	0	0	4	2	2	4	2	2	5	2	4	4	4	4	2	8	3	37	1	1	ENV|PRD|SSS
28/05/2021 13:26	28/05/2021 13:28	0	100	167	1	28/05/2021 13:28	R_ssYVJqCMhIQi1RD	anonymous	EN	2	2	2	2	2	2	1	6	1	6	1	0	0	0	0	1	0	0	0	0	0	5	5	4	4	2	4	5	5	4	5	4	4	4	2	2	21	2	1	ENV|SSS|PRD
28/05/2021 13:27	28/05/2021 13:29	0	100	126	1	28/05/2021 13:29	R_3kdMiBqE1h6cRTX	anonymous	EN	2	2	2	2	2	2	4	2	3	3	5	0	0	0	0	1	0	0	0	0	0	5	5	3	5	2	5	5	5	5	4	2	3	2	9	3	44	2	1	ENV|SSS|PRD
28/05/2021 13:29	28/05/2021 13:29	0	100	0	1	28/05/2021 13:29	R_xnmvlMQzfMZdcrf	anonymous	EN
28/05/2021 13:25	28/05/2021 13:29	0	100	219	1	28/05/2021 13:29	R_3isVwKcgAyC8A0h	anonymous	EN	2	2	2	2	2	2	2	5	3	4	4	0	0	0	0	0	0	1	0	0	0	4	5	4	3	2	3	5	4	5	5	5	2	1	16	4	41	1	1	PRD|ENV|SSS
28/05/2021 13:26	28/05/2021 13:29	0	100	178	1	28/05/2021 13:29	R_1NkVSw4ZvQH3WWk	anonymous	EN	2	2	2	2	2	2	1	4	1	3	1	0	1	0	0	0	0	0	0	0	0	5	5	5	4	2	4	5	1	5	5	3	5	1	2	2	60	2	1	ENV|SSS|PRD
28/05/2021 13:25	28/05/2021 13:29	0	100	230	1	28/05/2021 13:29	R_1IS4LkJvyGTi7Kl	anonymous	EN	2	2	2	2	2	2	1	6	1	6	1	0	0	0	0	0	0	1	0	0	0	5	2	5	3	2	2	5	5	5	4	4	4	2	16	3	38	1	1	ENV|PRD|SSS
28/05/2021 13:26	28/05/2021 13:29	0	100	211	1	28/05/2021 13:29	R_1gzoDgjjNgEZeF3	anonymous	EN	2	2	2	2	2	2	2	5	2	5	2	0	0	0	0	0	0	0	0	1	0	5	3	4	5	2	3	5	2	6	4	2	2	6	15	3	37	2	1	ENV|SSS|PRD
28/05/2021 13:25	28/05/2021 13:30	0	100	259	1	28/05/2021 13:30	R_3kcyVGpuRyczqfy	anonymous	EN	2	2	2	2	2	2	3	6	1	6	4	0	0	0	1	0	0	0	0	0	0	4	5	4	5	2	4	5	1	5	5	1	3	1	4	3	45	2	1	SSS|ENV|PRD
28/05/2021 13:25	28/05/2021 13:30	0	100	266	1	28/05/2021 13:30	R_2zc47dbTxmML372	anonymous	EN	2	2	2	2	2	2	2	5	2	5	2	0	0	0	1	0	0	0	0	0	0	5	4	2	5	2	4	5	2	5	5	2	5	2	5	3	31	1	1	PRD|ENV|SSS
28/05/2021 13:26	28/05/2021 13:30	0	100	200	1	28/05/2021 13:30	R_2v7dqirvnxSrCy5	anonymous	EN	2	2	2	2	2	2	1	2	2	3	3	0	0	0	1	0	0	0	0	0	0	4	4	4	4	2	4	5	2	5	3	1	2	1	3	3	36	2	1	ENV|PRD|SSS
28/05/2021 13:26	28/05/2021 13:30	0	100	246	1	28/05/2021 13:30	R_2BlzfXtaEVXncad	anonymous	EN	2	2	2	2	2	2	2	2	2	2	2	0	0	0	1	0	0	0	0	0	0	5	5	5	5	2	5	5	5	5	5	5	5	1	3	2	59	1	1	ENV|PRD|SSS
28/05/2021 13:26	28/05/2021 13:30	0	100	224	1	28/05/2021 13:30	R_1HhjB1MCy6WRElA	anonymous	EN	2	2	2	2	2	2	2	5	2	4	2	0	0	0	0	1	0	0	0	0	0	2	2	2	5	2	5	5	4	5	4	2	2	2	8	3	30	2	1	PRD|ENV|SSS
28/05/2021 13:28	28/05/2021 13:30	0	100	121	1	28/05/2021 13:30	R_2QFLEJ7hAZiFevE	anonymous	EN	2	2	2	2	2	2	2	5	3	5	3	0	0	0	0	1	0	0	0	0	0	5	4	2	5	2	6	6	5	6	6	4	6	2	10	3	31	1	1	ENV|PRD|SSS
28/05/2021 13:29	28/05/2021 13:31	0	100	91	1	28/05/2021 13:31	R_27yh6gMGKhWzBgB	anonymous	EN	2	2	2	2	2	2	2	2	2	2	2	0	0	0	0	0	0	0	1	0	0	5	5	5	5	2	5	5	5	5	5	5	5	5	8	3	27	2	1	ENV|SSS|PRD
28/05/2021 13:24	28/05/2021 13:31	0	100	381	1	28/05/2021 13:31	R_BwRyDml4pSQ1fuV	anonymous	EN	2	2	2	2	2	2	1	5	2	5	2	0	0	0	0	0	0	0	1	0	0	5	5	4	3	2	4	5	2	5	4	4	3	3	10	3	27	1	1	SSS|ENV|PRD
28/05/2021 13:30	28/05/2021 13:31	0	100	25	1	28/05/2021 13:31	R_9oy9pJb4C3cqT6h	anonymous	EN	1	1	1	1	1	1
28/05/2021 13:28	28/05/2021 13:31	0	100	135	1	28/05/2021 13:31	R_3ha4yUZHopnGiGq	anonymous	EN	2	2	2	2	2	2	1	4	1	5	1	0	0	0	0	0	0	0	1	0	0	5	3	5	4	2	5	5	5	5	4	3	4	1	7	2	46	2	1	PRD|SSS|ENV
28/05/2021 13:28	28/05/2021 13:31	0	100	179	1	28/05/2021 13:31	R_1lsNBTMq6NTReG6	anonymous	EN	2	2	2	2	2	2	1	5	1	4	2	0	0	0	0	0	1	0	0	0	0	5	5	5	4	2	5	5	1	5	5	2	4	1	8	3	28	2	1	ENV|PRD|SSS
28/05/2021 13:24	28/05/2021 13:31	0	100	442	1	28/05/2021 13:31	R_2QXt4SsujzeaQhM	anonymous	EN	2	2	2	2	2	2	3	4	4	5	2	0	0	1	0	0	0	0	0	0	0	5	5	5	4	2	4	5	1	3	1	3	5	4	3	2	27	2	1	PRD|ENV|SSS
28/05/2021 13:30	28/05/2021 13:31	0	100	93	1	28/05/2021 13:31	R_3MSyKVGh3K8QXMO	anonymous	EN	2	2	2	2	2	2	2	4	1	4	2	0	0	0	1	0	0	0	0	0	0	5	5	5	5	2	5	5	5	5	5	5	5	4	8	3	31	1	1	PRD|SSS|ENV
28/05/2021 13:28	28/05/2021 13:31	0	100	206	1	28/05/2021 13:31	R_2t9cuE81tNxauHL	anonymous	EN	2	2	2	2	2	2	2	5	2	5	2	0	0	1	0	0	0	0	0	0	0	5	5	4	4	2	4	5	5	2	5	1	2	1	2	2	52	2	1	SSS|PRD|ENV
28/05/2021 13:29	28/05/2021 13:31	0	100	159	1	28/05/2021 13:31	R_1OxERRqj9zj7ikq	anonymous	EN	2	2	2	2	2	2	1	4	2	6	1	0	0	0	0	0	0	1	0	0	0	4	4	5	3	2	4	5	5	5	3	5	5	3	16	4	41	2	1	SSS|ENV|PRD
28/05/2021 13:27	28/05/2021 13:31	0	100	244	1	28/05/2021 13:31	R_234cCOq2KdrPiKK	anonymous	EN	2	2	2	2	2	2	3	5	3	5	2	0	0	0	0	0	0	1	0	0	0	4	4	4	4	2	3	5	4	4	5	4	4	4	13	4	36	1	1	PRD|SSS|ENV
28/05/2021 13:30	28/05/2021 13:31	0	100	86	1	28/05/2021 13:31	R_1IFa6uc3qTxQrDA	anonymous	EN	2	2	2	2	2	2	5	2	5	2	4	0	1	0	0	0	0	0	0	0	0	5	5	5	5	2	5	5	4	4	4	6	4	5	1	2	36	1	1	SSS|ENV|PRD
28/05/2021 13:29	28/05/2021 13:31	0	100	152	1	28/05/2021 13:31	R_2EcbuodxYUslVe4	anonymous	EN	2	2	2	2	2	2	5	2	4	2	6	0	1	0	0	0	0	0	0	0	0	2	2	2	4	2	2	4	2	5	2	2	4	1	1	3	36	2	1	ENV|SSS|PRD
28/05/2021 13:30	28/05/2021 13:31	0	100	111	1	28/05/2021 13:31	R_1hTfCRUxPqOYqs1	anonymous	EN	2	2	2	2	2	2	3	4	5	4	4	0	0	0	0	0	1	0	0	0	0	4	5	5	4	2	3	5	5	5	4	2	3	2	11	4	33	2	1	SSS|ENV|PRD
28/05/2021 13:29	28/05/2021 13:32	0	100	186	1	28/05/2021 13:32	R_28YzNlnZFVAmvVg	anonymous	EN	2	2	2	2	2	2	5	3	3	4	2	0	0	1	0	0	0	0	0	0	0	5	3	2	5	2	4	5	2	5	4	3	5	3	3	3	26	1	1	SSS|PRD|ENV
28/05/2021 13:29	28/05/2021 13:32	0	100	175	1	28/05/2021 13:32	R_24pgXpcEbFVGOAx	anonymous	EN	2	2	2	2	2	2	3	4	1	5	5	0	0	0	0	0	1	0	0	0	0	5	5	5	5	2	5	5	5	5	5	5	5	4	7	3	28	1	1	ENV|PRD|SSS
28/05/2021 13:29	28/05/2021 13:32	0	100	209	1	28/05/2021 13:32	R_3hip8aRR9y1thZX	anonymous	EN	2	2	2	2	2	2	2	4	3	4	3	0	0	0	0	0	1	0	0	0	0	4	4	5	5	2	4	5	5	5	5	5	4	2	13	4	42	2	1	SSS|PRD|ENV
28/05/2021 13:26	28/05/2021 13:33	0	100	382	1	28/05/2021 13:33	R_1EaortVvAGft9iJ	anonymous	EN	2	2	2	2	2	2	2	5	1	5	1	0	0	0	0	0	1	0	0	0	0	5	5	5	3	2	6	5	3	5	5	5	5	5	9	3	35	2	1	SSS|ENV|PRD
28/05/2021 13:30	28/05/2021 13:33	0	100	182	1	28/05/2021 13:33	R_2ztBNWA6hxEXeC3	anonymous	EN	2	2	2	2	2	2	5	2	5	2	5	0	0	1	0	0	0	0	0	0	0	5	5	5	5	2	5	5	5	5	4	5	5	5	4	3	39	2	1	ENV|SSS|PRD
28/05/2021 13:32	28/05/2021 13:33	0	100	73	1	28/05/2021 13:33	R_6tBKpzOWtPhpBId	anonymous	EN	2	2	2	2	2	2	1	4	1	4	1	0	0	0	0	0	0	1	0	0	0	5	4	4	4	2	4	5	3	5	4	4	5	1	16	4	39	2	1	ENV|PRD|SSS
28/05/2021 13:31	28/05/2021 13:33	0	100	161	1	28/05/2021 13:33	R_22X4ivhL2jEPuJE	anonymous	EN	2	2	2	2	2	2	1	4	2	4	1	0	0	0	0	0	1	0	0	0	0	5	5	5	4	2	5	5	1	5	5	1	4	1	13	3	33	1	1	PRD|SSS|ENV
28/05/2021 13:30	28/05/2021 13:34	0	100	217	1	28/05/2021 13:34	R_2t3R0k99gfMmJjy	anonymous	EN	2	2	2	2	2	2	1	2	1	1	2	0	0	0	0	0	1	0	0	0	0	3	3	3	5	2	3	4	1	5	5	4	3	1	10	3	58	1	1	ENV|PRD|SSS
28/05/2021 13:27	28/05/2021 13:34	0	100	425	1	28/05/2021 13:34	R_2SiybG6g5X5Ae2N	anonymous	EN	2	2	2	2	2	2	5	2	3	2	3	0	0	1	0	0	0	0	0	0	0	4	5	5	3	2	5	5	3	3	5	6	3	6	6	2	65	1	1	SSS|PRD|ENV
28/05/2021 13:32	28/05/2021 13:34	0	100	164	1	28/05/2021 13:34	R_2zYBNKf5NEtf9Wo	anonymous	EN	2	2	2	2	2	2	2	4	4	4	3	0	0	0	0	0	1	0	0	0	0	4	5	5	5	2	3	5	3	5	5	5	3	1	16	3	47	2	1	ENV|SSS|PRD
28/05/2021 13:32	28/05/2021 13:34	0	100	162	1	28/05/2021 13:34	R_r1t5ARk0QTzMFkB	anonymous	EN	2	2	2	2	2	2	2	4	1	3	3	0	0	0	0	1	0	0	0	0	0	5	5	5	5	2	5	5	5	5	5	5	5	5	4	3	49	2	1	PRD|ENV|SSS
28/05/2021 13:30	28/05/2021 13:35	0	100	289	1	28/05/2021 13:35	R_3nML4BqxMQVaz0V	anonymous	EN	2	2	2	2	2	2	1	5	1	5	1	0	0	0	0	0	1	0	0	0	0	4	4	4	5	2	4	5	4	4	5	1	5	1	10	3	51	2	1	PRD|ENV|SSS
28/05/2021 13:28	28/05/2021 13:35	0	100	422	1	28/05/2021 13:35	R_3vXBRE4rbguCHV7	anonymous	EN	2	2	2	2	2	2	2	4	1	5	1	0	0	0	0	0	1	0	0	0	0	4	2	4	5	2	2	2	4	4	5	2	2	2	10	4	57	1	1	PRD|SSS|ENV
28/05/2021 13:32	28/05/2021 13:35	0	100	151	1	28/05/2021 13:35	R_szBvPMCqPb5MZGx	anonymous	EN	2	2	2	2	2	2	1	1	1	6	1	0	0	0	0	0	1	0	0	0	0	1	1	1	1	2	1	5	1	5	1	1	5	1	6	3	30	1	1	SSS|PRD|ENV
28/05/2021 13:32	28/05/2021 13:35	0	100	206	1	28/05/2021 13:35	R_3MoF3QOKjwqEMPm	anonymous	EN	2	2	2	2	2	2	4	2	4	2	4	0	0	0	1	0	0	0	0	0	0	5	4	5	3	2	4	5	5	5	4	5	4	3	7	3	25	2	1	ENV|PRD|SSS
28/05/2021 13:32	28/05/2021 13:35	0	100	228	1	28/05/2021 13:35	R_3MmLkQTrYdVLdgz	anonymous	EN	2	2	2	2	2	2	4	3	4	2	3	0	0	0	0	1	0	0	0	0	0	4	4	5	5	2	5	5	4	5	3	4	5	5	4	2	34	2	1	PRD|ENV|SSS
28/05/2021 13:32	28/05/2021 13:36	0	100	249	1	28/05/2021 13:36	R_2EnqHbRgwpn5zqC	anonymous	EN	2	2	2	2	2	2	5	4	6	4	4	0	0	0	0	0	1	0	0	0	0	5	2	2	5	2	4	5	5	5	5	1	4	1	9	3	52	2	1	ENV|SSS|PRD
28/05/2021 13:32	28/05/2021 13:38	0	100	344	1	28/05/2021 13:38	R_AnBHthVC713ASop	anonymous	EN	2	2	2	2	2	2	3	3	3	3	3	0	0	0	1	0	0	0	0	0	0	5	5	5	4	2	4	5	4	5	5	4	5	4	7	2	44	2	1	ENV|SSS|PRD
28/05/2021 13:35	28/05/2021 13:40	0	100	322	1	28/05/2021 13:40	R_10uh8dPLgkbwA6V	anonymous	EN	2	2	2	2	2	2	4	3	2	3	4	0	1	0	0	0	0	0	0	0	0	3	5	5	3	2	4	5	5	5	3	5	5	2	2	4	39	1	1	PRD|SSS|ENV
28/05/2021 13:41	28/05/2021 13:45	0	100	209	1	28/05/2021 13:45	R_TiwEekM7cYA9AwF	anonymous	EN	2	2	2	2	2	2	5	2	3	3	5	0	0	0	1	0	0	0	0	0	0	5	3	4	4	2	4	5	5	5	4	3	4	2	8	4	36	1	1	PRD|ENV|SSS
28/05/2021 13:30	28/05/2021 13:50	0	100	1199	1	28/05/2021 13:50	R_3FRJffCZP2zsH8O	anonymous	EN	2	2	2	2	2	2	4	5	1	5	2	0	0	0	0	0	1	0	0	0	0	4	5	4	4	2	4	5	4	3	4	3	4	3	6	3	29	2	1	SSS|PRD|ENV
[truncated: 1 more columns]
